# Supplementary material for: Influenza A virus rapidly adapts particle shape to environmental pressures
Source: Nat Microbiol. 2025 Feb 10;10(3):784–94. doi: 10.1038/s41564-025-01925-9 (PMC11879871; doi:10.1038/s41564-025-01925-9)
Supplement: Supplementary file 4 — Source data. [file 41564_2025_1925_MOESM4_ESM.xlsx]

## Sheet: Panel D
Yield
Time post infection	High MOI with Spread			High MOI single cycle			Low MOI with Spread			Low MOI single cycle
	MOI TC1	MOI TC2	MOI TC6	MOI TC1	MOI TC2	MOI TC6	MOI TC1	MOI TC2	MOI TC6	MOI TC1	MOI TC2	MOI TC6
0	2260	2000	410	2260	1500	490	275	217.5	90	570	520	150
4	6400	7100	910	4800	5700	1200			120			110
8	510000	610000	190000	694000	820000	540000	418	357.5	180	573	390	110
12	480000	1400000	1200000	1100000	1900000	3100000	650		490	750		550
16	952000	3700000	4200000	3380000	11000000	13000000	2000	15000	3200	1083	1400	1600
20.333	3130000	4900000	5300000	8090000	12000000	16000000	10000	46000	23000	1385	2200	1800
24	5050000	13000000	4700000	20300000	23000000	16000000	70000	110000	130000	2400	2500	3000
28	5610000	13000000	18000000	22200000	29000000	27000000	190000	570000	390000	2800	3200	3100
32	7810000	16000000	28000000	19900000	27000000	43000000	650000	1100000	930000	4500	2700	2700
36		14000000	24000000		29000000	32000000	2500000	1600000	2300000	5128	2500	3300
40	11300000	25000000	19000000	33300000	47000000	52000000	1400000	3000000		3905	3100
44		20000000	24000000		45000000	46000000		3100000	5900000		2600	3200
48			27000000			45000000			4400000			5300
Shape
Time post infection	High MOI with Spread			High MOI single cycle			Low MOI with Spread			Low MOI single cycle
	MOI TC1	MOI TC2	MOI TC6	MOI TC1	MOI TC2	MOI TC6	MOI TC1	MOI TC2	MOI TC6	MOI TC1	MOI TC2	MOI TC6
0	21	19.5	31.34	21	23.4	25.81
4	23.78	27.1	37.42	20.18	18	30.56
8	9.94	11.7	11.49	13.46	13.4	7.14
12	7.59	11.7	8.04	3.8	13.6	5.99	22.3			23.7
16	8.36	11	4.07	4.5	9.8	2.95	12.4	11.5	9.53	15	14.7	7.95
20.333	7.96	10.4	4.59	3.56	10.1	2.99	11.8	9.4	9.9	14.8	16.9	14.53
24	7.1	9.7	5.15	3.05	5.2	4.01	9.2	7.8	10.58	15.7	22	20.41
28	6.59	10	11.18	3.2	5.6	6.23	6.9	6.6	7.93	21.255	29.8	34.57
32	9.51	12.4	13.92	4.7	7	6.31	4.6	6.5	5.08	25.4	33.6	39.92
36		13	17.81		7.1	8.22	4.4	7.6	5.07	30.3	34.2	36.54
40	14.18	15.7	19.8	8.83	8.8	9.95	5.7	8.2		29.2	39.1
44		16.8	22.73		10.1	12.33		10.4	12.85		39.1	46.22
48			23.48			13.34			12.18			42.2

## Sheet: Panel E
Yield
Time post infection	High MOI with Spread			High MOI single cycle			Low MOI with Spread			Low MOI single cycle
	MOI TC2	MOI TC6	MOI TC6	MOI TC2	MOI TC6	MOI TC6	MOI TC2	MOI TC6	MOI TC6	MOI TC2	MOI TC6	MOI TC6
0	870	310	690	497.5	360	270	162.5	75	100	135	180	120
4	1217.5	740	780	755	840	850		120	100		240	160
8	130000	76000	78000	100000	89000	93000	145	120	130	157.5	210	220
12	540000	570000	350000	440000	430000	370000	220	95	110	190	290	150
16	1100000	1000000	800000	720000	670000	620000	1360	450	190	202.5	330	210
20.333	1700000	1300000	2100000	1200000	1000000	910000	2140	3500	380	280	710	80
24	2200000	4200000	3300000	1600000	2200000	2500000	11700	16000	19000	330	1100	1000
28	5600000	4700000	5000000	2500000	2900000	4100000	83200	95000	110000	610	1400	1600
32	5000000	6100000	9500000	3400000	4400000	5100000	290000		440000	820		1200
36	9800000	8900000	18000000	6100000	8200000	12000000	480000	610000	550000	1600	2800	2300
40	9800000	15000000	11000000	8000000	9400000	9200000	840000	800000	750000	1800	3800	2900
44	11000000	17000000	27000000	9100000	11000000	12000000	838000	1600000	1500000	2100	3100	2800
48		22000000	4900000		15000000	5500000		1400000	3000000		2600	4600
Shape
Time post infection	High MOI with Spread			High MOI single cycle			Low MOI with Spread			Low MOI single cycle
	MOI TC2	MOI TC6	MOI TC6	MOI TC2	MOI TC6	MOI TC6	MOI TC2	MOI TC6	MOI TC6	MOI TC2	MOI TC6	MOI TC6
0	8.9	33.87	18.25	7.5	29.58	20.37
4	13.6	16.33	15.48	12.3	14.97	16.47
8	8	24.76	27.34	5.9	10.62	11.24
12	19.8	35.99	41.31	12.4	23.93	25.69
16	30.2	46.94	45.05	30.8	38.28	39.66	26.1
20.333	33.6	50.74	49.91	33	46.02	45.56	22.9	35.97
24	33.9	56.04	49.03	33.4	47.78	46.18	25.6	40.35	42.4		39.91	40.1
28	35.2	53.78	48.2	31.8	45.8	42.32	25.5	40.23	39.02		43.75	46.35
32	34.3	48.03	50.13	26.3	39.16	40.6	24.2		43.29			52.26
36	37.4	49.02	50.91	31.7	36.37	38.3	36.9	42.8	47.51	26.5	43.55	45.41
40	36.3	51.59	48.49	21.5	37.64	40.22	28.4	40.79	43.9	26.6	47.63	49.13
44	34	54.08	52.41	24.7	37.15	41.14	30.5	35.78	37.21	25.4	54.08	48.55
48		52.29			38.7			30.4	32.48		55.9	49.84

## Sheet: Panel F
Yield
Time post infection	High MOI with Spread			High MOI single cycle			Low MOI with Spread			Low MOI single cycle
0	2007.5	27000	6900	925	15000	7600	315	25	20	457.5	30	15
4	24000	230000	220000	29000	210000	140000	275	1100	110	335	90	130
8	21000	310000	360000	24000	210000	230000	342.5	420	140	265	210	110
12	300000	1900000	2200000	210000	1300000	1400000	452.5	2300	8500	377.5	2400	1000
16	2300000	4600000	5100000	1300000	2600000	2900000	1300	17000	14000	910	7200	5800
20	3800000	6500000	4400000	2400000	4800000	4500000	3500	75000	70000	1600	26000	20000
24	6400000	8700000	110000	3300000	5300000	4900000	9400	280000	310000	2100	32000	26000
28	5500000	12000000	11000000	3100000	5900000	5900000	26000	1100000	9800000	2700	61000	57000
32	6600000	16000000	24000000	3200000	9300000	14000000	75000	1300000	3400000	4400	70000	69000
36	9100000	18000000	28000000	5400000	10000000	8900000	190000	3000000	5000000	5500	74000	65000
40	11000000	18000000	25000000	5600000	8900000	13000000	400000	3900000	6300000	6800	85000	96000
44	11000000	25000000	34000000	6500000	11000000	16000000	700000	6300000	14000000	9700	93000	120000
48		21000000	44000000		9700000	18000000	1000000	6500000	8600000	14000	98000	100000
Shape
Time post infection	High MOI with Spread			High MOI single cycle			Low MOI with Spread			Low MOI single cycle
0	23.2	18.33	22.86	27.6	18.33	20.14
4	24.8	15.43	18.46	18.7	15.18	17.04
8	24.2	14.39	13.94	19.7	14.81	13.7
12	16.2	8.47	7.87	9.5	8.09	7.85		7.11	20.24		18.2	11.82
16	12.6	9.33	11.53	9.1	7.26	12.62	9.4	7.03	6.65	18.7	7.13	7.36
20	15.3	11.38	19.91	11.1	8.84	10.79	12.1	9.4	6.73	13.7	7.61	4.94
24	13.9	13.05	13.95	11.7	10.48	12.66	9.8	9.16	6.53	10.6	9.38	6.13
28	12.8	16.53	20.71	11.6	14.51	14.69	9.4	10.09	7.86	13.6	10.74	8.95
32	14.5	17.75	18.78	14.3	17.21	13.91	8.9	6.79	7.7	15.2	11.49	10.99
36	14.2	17.31	20.17	14.6	21.09	16.14	8.9	8.87	11.83	12.2	20.23	13.05
40	16.2	18.09	17.6	16.5	20.58	17.56	8.2	9.92	22.9	17.6	12.67	15
44	17.5	21.58	21.53	17.5	20.84	16.95	8.6	9.95	11.21	14	20.16	15.03
48		21.54	24.71		22.43	20.46	9.1	13.65	13.2	17.5	15.63	19.19

## Sheet: Panel G
Yield
Time post infection	High MOI with Spread			High MOI single cycle			Low MOI with Spread			Low MOI single cycle
0	630	800	890	520	600	450	180	45	35	135	30	170
4	3400	10000	14000	3400	13000	11000	185	130	85	145	130	75
8	350000	300000	480000	130000	110000	170000	145	350	120	160	330	220
12	2600000	2800000	3900000	1400000	2200000	2800000	265	1100	1000	135	400	280
16	6900000	7100000	8400000	5200000	6400000	7100000	4900	19000	14000	1300	3400	3800
20	13000000	15000000	22000000	9500000	15000000	13000000	20000	83000	98000	3600	18000	23000
24	10000000	21000000	26000000	8700000	17000000	19000000	140000	350000	360000	12000	45000	53000
28	17000000	25000000	41000000	14000000	18000000	29000000	630000	2600000	3300000	27000	100000	92000
32	33000000	31000000	35000000	19000000	19000000	22000000	4500000	3200000	5700000	70000	120000	140000
36	21000000	46000000	64000000	11000000	23000000	32000000	2700000	7300000	15000000	140000	170000	260000
40	33000000	42000000	69000000	23000000	27000000	34000000	6900000	8200000	110000000	270000	210000	210000
44	33000000	47000000	130000000	24000000	34000000	33000000	11000000	16000000	22000000	330000	160000	260000
48	32000000	53000000	54000000	26000000	35000000	38000000	18000000		24000000	1500000		210000
Shape
Time post infection	High MOI with Spread			High MOI single cycle			Low MOI with Spread			Low MOI single cycle
0	18.3	18.75		16.8	21.01
4	14.5	18	14.03	13.9	12.81	13.92
8	15.4	4.47	3.98	12.2	7.37	5.61
12	4	7.31	6.12	4	4.22	6.09		16.59	4.93
16	5.6	7.01	7.43	4.1	6.95	6.75	13.3	5.7	5.99	19.8	12.46	15.96
20	7.9	10.05	9.37	5.9	9.35	10.53	10.4	9.61	9.69	12.6	12.06	15.45
24	10.4	11.82	12.29	7.3	11.89	13.37	9.5	9.87	11.08	14.2	17.71	16.13
28	10.2	14.34	14.42	8.5	13.51	16.37	8.8	12.27	9.56	12.1	15.39	17.58
32	10.1	17.06	15.53	9.2	17.81	18.46	10.4	12.27	11.08	10.5	18.23	26.06
36	12.8	15.6	16.21	9.4	14.36	16.83	8.8	13.7	14.04	8.7	19.01	24.02
40	10.9	15.88	15.37	9.6	15.25	16.4	9.2	14.83	14.88	8.5	19.19	29.35
44	10.8	17.96	16.29	10.8	16.23	17.12	10.4	16.91	18.73	8.6	25.56	21.77
48	11.4	17.99	16.79	10.4	16.92	17.31	10	15.87	15.41	7.7	29.12	25.91
