# Supplementary material for: Influenza A virus rapidly adapts particle shape to environmental pressures
Source: Nat Microbiol. 2025 Feb 10;10(3):784–94. doi: 10.1038/s41564-025-01925-9 (PMC11879871; doi:10.1038/s41564-025-01925-9)
Supplement: Supplementary file 5 — Source data. [file 41564_2025_1925_MOESM5_ESM.xlsx]

## Sheet: Panel A
	PR8			XUdorn			HK68			Cal0709
MDCK	47.92	51.46	42.72	46.57	46.59	53.33	53.15	62.72	57.67	47.44	50.66
Calu3	16.85	17.99	18.66	21.46	22.91	19.51	24.79	28.25	16.22	26.07	26.24	26.34
A549	33.09	22.52	29.1	48.46	50.78	44.17	59.27	50.47	43.08
Caco2	20.14	25.14	36.83	49.87	45.52		37.65	40.01		43.4

## Sheet: Panel B
	MDCK			Calu3			A549			Caco2
PR8	47.92	51.46	42.72	16.85	17.99	18.66	33.09	22.52	29.1	20.14	25.14	36.83
Xudorn	46.57	46.59	53.33	21.46	22.91	19.51	48.46	50.78	44.17	49.87	45.52
HK68	53.15	62.72	57.67	24.79	28.25	16.22	59.27	50.47	43.08	37.65	40.01
Cal0709	47.44	50.66		26.07	26.24	26.34				43.4

## Sheet: Panel C
	Infectivity		Shape
	Mean	S.E.M.
MDCK PR8	31.1768	5.07525	47.92	51.46	42.72
MDCK XUdorn	66.8803	16.5252	46.57	46.59	53.33
MDCK HK68	86.1769	25.5847	53.15	62.72	57.67
MDCK Cal0709	69.0915	19.8671	47.44	50.66
Calu3 PR8	55.7002	3.6971	16.85	17.99	18.66
Calu3 Xudorn	34.9062	5.64742	21.46	22.91	19.51
Calu3 HK68	36.084	5.5254	24.79	28.25	16.22
Calu3 Cal0709	56.6806	7.56367	26.07	26.24	26.34
A549 PR8	74.0491	8.43683	33.09	22.52	29.1
A549 Xudorn	148.525	34.5712	48.46	50.78	44.17
A549 HK68	187.647	39.081	59.27	50.47	43.08
A549 Cal0709	228.861	13.3723
Caco2 PR8	13.6347	4.42585	20.14	25.14	36.83
Caco2 Xudorn	29.3985	6.03421	49.87	45.52
Caco2 HK68	53.1293	21.708	37.65	40.01
Caco2 Cal0709	37.191	2.03144	43.4
Spearman r
r	0.5357
95% confidence interval	0.01560 to 0.8277
P value
P (two-tailed)	0.0422
P value summary	*
Exact or approximate P value?	Exact
Significant? (alpha = 0.05)	Yes
Number of XY Pairs	15

## Sheet: Panel D
	Yield (Particles/µL)			Shape
	Mean	S.E.M.
MDCK PR8	30403.3	12191.2	47.92	51.46	42.72
MDCK XUdorn	898000	346839	46.57	46.59	53.33
MDCK HK68	140437	123878	53.15	62.72	57.67
MDCK Cal0709	99236.7	47888.8	47.44	50.66
Calu3 PR8	43954.2	19827.4	16.85	17.99	18.66
Calu3 Xudorn	297763	126827	21.46	22.91	19.51
Calu3 HK68	64827.1	30129	24.79	28.25	16.22
Calu3 Cal0709	4601.25	211.25	26.07	26.24	26.34
A549 PR8	27314.6	12643.3	33.09	22.52	29.1
A549 Xudorn	148121	72173.4	48.46	50.78	44.17
A549 HK68	46504.2	23336.6	59.27	50.47	43.08
A549 Cal0709	48887.5	22487.5
Caco2 PR8	38406.2	1925	20.14	25.14	36.83
Caco2 Xudorn	323065	91971.4	49.87	45.52
Caco2 HK68	27606.2		37.65	40.01
Caco2 Cal0709	14745.8	6500.13	43.4
Spearman r
r	0.3571
95% confidence interval	-0.2059 to 0.7425
P value
P (two-tailed)	0.1917
P value summary	ns
Exact or approximate P value?	Exact
Significant? (alpha = 0.05)	No
Number of XY Pairs	15

## Sheet: Panel E
	PR8			Xudorn			HK68			Cal0709
	Mean	+Error	-Error	Mean	+Error	-Error	Mean	+Error	-Error	Mean	+Error	-Error
MDCK	-9.207	3.573	3.568	-0.3651	3.8879	3.8871	-1.714	4.448	4.447	-2.735	2.528	2.5278
Calu3	0.5728	1.1808	1.1812	-5.811	2.29	2.291	-7.593	4.227	4.229	5.636	7.426	7.424
A549	0.4781	2.7631	2.7639	-3.2	7.9	7.898	-7.065	3.325	3.325	-0.08689	4.65011	4.65089
Caco2	-0.1777	1.1583	1.1578	1.161	7.601	7.601	-9.043	3.467	3.471	-0.5233	2.3667	2.3673
Regression:
PR8	MDCK	Calu3	A549	Caco2
Semilog line -- X is log, Y is linear
Best-fit values
Yintercept	17.16	13.57	15.6	17.84
Slope	-9.207	0.5728	0.4781	-0.1777
95% CI (profile likelihood)
Yintercept	13.85 to 20.48	12.34 to 14.79	13.03 to 18.16	16.64 to 19.04
Slope	-12.78 to -5.639	-0.6080 to 1.754	-2.285 to 3.242	-1.336 to 0.9801
Goodness of Fit
Degrees of Freedom	18	29	18	29
R squared	0.6201	0.03283	0.007286	0.003387
Sum of Squares	479.1	136.1	287.3	130.8
Sy.x	5.159	2.166	3.995	2.124
Number of points
# of X values	32	32	32	32
# Y values analyzed	20	31	20	31
Xudorn	MDCK	Calu3	A549	Caco2
Semilog line -- X is log, Y is linear
Best-fit values
Yintercept	32.54	8.32	26.41	32.41
Slope	-0.3651	-5.811	-3.2	1.161
95% CI (profile likelihood)
Yintercept	28.58 to 36.51	5.982 to 10.66	18.34 to 34.47	24.65 to 40.17
Slope	-4.253 to 3.522	-8.101 to -3.520	-11.10 to 4.698	-6.440 to 8.762
Goodness of Fit
Degrees of Freedom	22	46	22	30
R squared	0.001722	0.3618	0.03109	0.003231
Sum of Squares	882.7	1360	3644	6327
Sy.x	6.334	5.437	12.87	14.52
Number of points
# of X values	48	48	48	48
# Y values analyzed	24	48	24	32
HK68	MDCK	Calu3	A549	Caco2
Semilog line -- X is log, Y is linear
Best-fit values
Yintercept	44.69	29.32	13.81	31.03
Slope	-1.714	-7.593	-7.065	-9.043
95% CI (profile likelihood)
Yintercept	40.15 to 49.23	25.00 to 33.64	10.40 to 17.23	27.49 to 34.57
Slope	-6.162 to 2.733	-11.82 to -3.364	-10.39 to -3.740	-12.51 to -5.572
Goodness of Fit
Degrees of Freedom	22	22	45	22
R squared	0.02823	0.3866	0.2892	0.5703
Sum of Squares	1155	1045	2798	703.6
Sy.x	7.247	6.891	7.885	5.655
Number of points
# of X values	48	48	48	48
# Y values analyzed	24	24	47	24
Cal0709	MDCK	Calu3	A549	Caco2
Semilog line -- X is log, Y is linear
Best-fit values
Yintercept	37.74	48.04	38.22	37.86
Slope	-2.735	5.636	-0.08687	-0.5233
95% CI (profile likelihood)
Yintercept	35.16 to 40.32	40.46 to 55.62	32.36 to 44.08	35.44 to 40.28
Slope	-5.263 to -0.2072	-1.790 to 13.06	-4.737 to 4.564	-2.890 to 1.844
Goodness of Fit
Degrees of Freedom	30	22	22	22
R squared	0.14	0.1012	6.821e-05	0.009466
Sum of Squares	699.8	3221	1263	327.2
Sy.x	4.83	12.1	7.577	3.857
Number of points
# of X values	36	36	32	36
# Y values analyzed	32	24	24	24

## Sheet: Panel F
	Genome Replication		Shape
	Mean	S.E.M.
PR8 Lo MDCK	1888.36	723.869	47.92	51.46	42.72
PR8 Hi MDCK	290.079	79.2881	19.91	20.54	18.68
Xudorn Lo MDCK	2556.21	1073.32	46.57	46.59	53.33
Xudorn Hi MDCK	452.709	202.096	43.28	45.36	35.67
Cal0709 Lo MDCK	60.017	38.8306	47.44	50.66
Cal0709 Hi MDCK	102.493	28.6223	33.82	34.77	40.23
PR8 Lo Calu3	331.68	166.817	16.85	17.99	18.66
PR8 Hi Calu3	49.7832	25.3163	13.72	14.35	13.15
Xudorn Lo Calu3	181.507	67.3882	21.46	22.91	19.51
Xudorn Hi Calu3	84.3336	4.36566	12.72	13.14	15.07
Cal0709 Lo Calu3	834.859	542.316	26.07	26.24	26.34
Cal0709 Hi Calu3	104.984	56.0732	38.14	46.65	44.58
Spearman r
r	0.3566
95% confidence interval	-0.2909 to 0.7801
P value
P (two-tailed)	0.256
P value summary	ns
Exact or approximate P value?	Exact
Significant? (alpha = 0.05)	No
Number of XY Pairs	12

## Sheet: Panel G
	Efficiency		Shape
	Mean	S.E.M.
MDCK PR8	187.543	75.2152	47.92	51.46	42.72
MDCK XUdorn	126.429	57.0205	46.57	46.59	53.33
MDCK HK68	60.9429	28.2163	53.15	62.72	57.67
MDCK Cal0709	87.6	19.5478	47.44	50.66
Calu3 PR8	3100.37	1197.48	16.85	17.99	18.66
Calu3 Xudorn	1640.74	698.848	21.46	22.91	19.51
Calu3 HK68	789.086	384.474	24.79	28.25	16.22
Calu3 Cal0709	1095.77	311.937	26.07	26.24	26.34
A549 PR8	316.286	279.004	33.09	22.52	29.1
A549 Xudorn	72.7714	33.8148	48.46	50.78	44.17
A549 HK68	41.3143	20.7326	59.27	50.47	43.08
A549 Cal0709	6.25714	1.15027
Caco2 PR8	1824.17	880.309	20.14	25.14	36.83
Caco2 Xudorn	26.9143	12.2887	49.87	45.52
Caco2 HK68	154.286	97.4295	37.65	40.01
Caco2 Cal0709	185.526		43.4
Spearman r
r	-0.8929
95% confidence interval	-0.9653 to -0.6928
P value
P (two-tailed)	2.1075e-05
P value summary	****
Exact or approximate P value?	Exact
Significant? (alpha = 0.05)	Yes
Number of XY Pairs	15
