# Supplementary material for: Influenza A virus rapidly adapts particle shape to environmental pressures
Source: Nat Microbiol. 2025 Feb 10;10(3):784–94. doi: 10.1038/s41564-025-01925-9 (PMC11879871; doi:10.1038/s41564-025-01925-9)
Supplement: Supplementary file 6 — Source data. [file 41564_2025_1925_MOESM6_ESM.xlsx]

## Sheet: Panel B
Sb H36-26 IgG (nM)	Yield (Particles/µL)
1.875	3300	2970	1400				3261	6772	4761
1.625	8270	11200	4370	1676	991.4	5302	3180	9938	7548
1.5							8683	14150	13370
1.4	28800	28100	18400	22220	4684	19650	16620	22330	25690
1.25	144000	111000	50400	124700	9315	49500	23690	98690	76950
1.1							68300	411800	324600
1				978700	490800	1201000	422700	477600	896100
0.75							1372000	967900	1340000
0	981000	974000	1030000	12390000	10170000	11840000	3072000	2554000	3214000

## Sheet: Panel C
MEDI8852 IgG (nM)	Yield (Particles/µL)
900	4570	6590	5760	2936	2783	2878	1236	852.5	1063
550	7440	7870	8080	2385	1614	2112	1049	555.6	1039
275	33000	30500	22800	6240	4765	10170	1207	1437	1537
210	81100	63200	64000	10860	11250	16310	2083	3295	3329
150	203000	165000	103000	27120	34230	112900	31690	9521	7222
105	375000	312000	104000	119300	77250	189200	10190	26030	21380
75	491000	483000	104000	345500	219300	588100	52680	109700	71210
0	981000	974000	1030000	12390000	10170000	11840000	3072000	2554000	3214000

## Sheet: Panel D
Baloxavir (nM)	Yield (Particles/µL)
350	3230	2150	3520	1590	1475	1580	1015	1288	1087
220	7800	5080	5500	2016	2739	3099	3707	5421	3276
175	12000	12200	10900	3602	4033	5378	9152	15950	11080
140	15000	21400	28000	9751	10330	9990	20310	25290	23920
110	101000	115000	105000	21910	28230	28450	91700	109100	61280
70	689000	667000	103000	196700	221500	211500	213000	167800	266900
35	958000	971000	1040000	2851000	1911000	2217000	550000	608800	716500
0	981000	974000	1030000	12390000	10170000	11840000	3072000	2554000	3214000

## Sheet: Panel E
Baloxavir	MEDI8852	Sb H36-26
38.15	28.65	14.75
50.41	33.58	25.77
52.05	32.7	25.92
48.01	29.46	21.39
32.35	26.29	13.83
37.66	23.97	20.46
52.67	29.78	22.12
49.95	29.48	16.52
42.22	27.33	26
29.24	26.51	26.48
41.04	29.94	33.15
52.72	34.77	28.51
54.53	36.72	33.71
46.66	31	29.25
23.65	26.91	25.24
38.25	44.86	31.4
39.67	44.18	36.09
42.69	38.76	34.19
34.04	42.2	32.97
29.29	31.05	31.01
38.64	47.5	30.77
40.03	52.52	31.28
43.94	43.12	36.45
32	39.97	33.31
27.65	30.39	31.81
46.67	46.26	33.76
45.29	51.47	27.79
39.8	43.66	25.54
38.02	42.1	27.61
29.97	23.55	27.33
39.15	52.33	23.3
43.02	51.6	28.87
41.08	46.03	29.89
31.55	42.76	33.85
26.22	33.68	30.37
42.01	43.26	29.07
39.05	42.24
34.61	38.67
29.13	36.34
25.45	32.14
45.37	36.94
44.3	37.33
39.47	36.14
27.87	38.42
28.9	38.53

## Sheet: Panel F
Baloxavir	MOI 10			MOI 0.3
1200	3587	3199	2854
800	5182	3961	2735
600	4899	4310	3525
400	6911	4804	5675
300	12970	9416	7936
200	30100	16710	30870
100	735500	434000	679300
5	12390000	10880000	10880000
50				2088	2261	2299
25				4004	6298	8065
12.5				17070	18240	18160
5				39300	31140	53460

## Sheet: Panel G
Baloxavir		Untreated
MOI 10	MOI 0.3	MOI 10	MOI 0.3
49.27	41.74	9.71	31.27
49.08	46.29	9.7	31.93
50.73	34.59	10.7	31.88
61.75	47.67
63.01	41.9
47.75	36.94
49.46	37.71
52.33	36.82
62.91	38.82
63.53
58.31
46.14
54.64
53.4
67.09
68.26
