# Supplementary material for: Influenza A virus rapidly adapts particle shape to environmental pressures
Source: Nat Microbiol. 2025 Feb 10;10(3):784–94. doi: 10.1038/s41564-025-01925-9 (PMC11879871; doi:10.1038/s41564-025-01925-9)
Supplement: Supplementary file 7 — Source data. [file 41564_2025_1925_MOESM7_ESM.xlsx]

## Sheet: Panel A HA Head
Efficiency		PRE			POST			Untreated PRE			Untreated POST
Mean	SEM
91.98	33.78	11.64	8.65	9.15
2.37	0.73	17.88	21.59	16.32
0.3	0.04	19.32	24.5	26.19
283.42	51.01	10.44	9.08	8.39
267.38	54.27	11.82	8.74	8.6
231.55	42.21	9.34	9.12	8.87
49.73	8.49	12.22	12.25	10.71
1.87	0.37	20.11	21.52	15.34
156.15	64.71	9.67	9	8.53
209.09	39.84	9.14	9.59	9.57
70.59	40.97	10.86	9.88	11.83
4.17	1.29	16.17	19.67	17.18
0.15	0.08	22.73	21.62
374.33	59.55							11.17	8.58	8.5
41.71	16.7	14.16	11.29	11.98
17.75	11.22	14.26	12.4	14.71
1.24	1		19.62	22.57
0.21	0.16		26.85
0.07	0.05		26.21
265.369	101.152				12.21	9.53	10.45
255.88	98.5514				12.61	9.4	9.75
254.758	99.2947				11.64	9.41	9.78
164.513	87.0529				14.57	10.23	10.65
78.6963	49.8306				15.52	11.45	13.95
19.684	13.0267				18.16	12.65	21.12
327.092	109.967										8.87	8.79	9.22
293.773	54.4937				9.64	9.1	9.33
319.445	85.9617				9.63	8.69	8.96
307.123	87.1198				10.32	9.34	10.34
312.551	117.609				9.34	10.5	9.92
207.917	94.4936				8.51	8.14	8.82
247.709	52.6374				16.83	8.86	10.39
262.062	53.4608				16.93	9.75	9.7
297.316	101.239				14.31	8.87	10.15
270.634	97.9317				13.38	9.61	9.95
250.376	93.4167				15.74	10.35	11.06
245.872	90.0474				14.61	10.1	11.14
287.018	113.688				15.18	8.51	11.37
257.665	99.4831				14.27	9.56	12.59
266.721	110.966				13.19	8.45	12.94
248.165	100.693				12.68	9.97	13.65
154.392	78.0799				15.5	10.96	18.35
146.647	64.6212				17.26	10.59	27.61

## Sheet: Panel A HA Base
Efficiency		PRE			POST			Untreated PRE			Untreated POST
Mean	SEM
390.37	86.06							11.28	9.92	9
368.98	96.7	10.35	9.91	9.76
374.33	53.48	11.76	9.42	9.18
342.25	85.56	10.19	10.03	9.04
203.21	19.28	12.72	10.74	10.14
97.33	2.67	13.26	12.82	12.98
34.22	1.41	15.95	15.94	17.82
10.37	1.49	20.1	22.84	25.09
0.57	0.15	29.23	38.62	40.34
294.12	89.96	10.59	9.27	9.18
310.16	51.01	10.56	9.43	9.59
278.07	46.62	11.9	9.41	9.83
157.75	19.08	11.98	10.58	10.62
82.35	18.18	15.49	12.67	13.02
22.46	1.6	22.7	17.22	17.78
347.59	61.67	10.59	8.89	8.81
310.16	51.01	10.56	9.02	9.18
245.99	14.15	11.9	8.95	9.52
171.12	5.35	11.98	10.65	10.51
88.24	0.93	15.49	14.23	13.79
21.6	4.17	22.7	17.19	21.91
254.581	53.5389				13.23	9.38	10.56
240.65	51.5639				14.91	10.02	11.32
230.515	50.5371				15.31	9.54	11.95
155.415	41.4665				16.49	12.22	15.92
36.323	14.0889				24.6	20.16	22.95
10.5856	2.94754				33.97	32.36	27.98
7.99091	2.0986				34.28	35.29	33.36
6.54599	1.48528				37.53	35.96	35.2
5.37861	1.36301				40.25	41.82	42.68
401.07	137.07										10.85	9.88	13.45
315.508	68.2735				12.24	11.06	14.76
190.374	33.2068				15.43	11.92	15.58
83.9572	7.42911				16.38	15.98	15.1
23.7968	4.86455				27.79	25.61	18.17
9.03743	2.30133				31.72	34.87	22.06
342.246	109.723				13.33	10.84	15.28
197.861	23.3096				13.65	12.44	18.97
89.8396	7.58152				16.86	13.11	16.31
20.3743	10.6975				29	23.63	17.96
8.77005	4.43947				34.54	35.26	18.63
5.24064	2.91775				34.09	36.52	18

## Sheet: Panel A M2
Efficiency		PRE			POST			Untreated PRE			Untreated POST
Mean	SEM
363.64	63.05							8.03	9.74	9.23
315.51	14.15	8.96	12.14	9.28
363.64	45.69	13.14	9.24	9.04
379.68	56.59	9.34	9.06	8.91
304.81	9.26	9.77	10.06	9.4
304.81	9.26	10.91	10.79	10.68
299.47	35.07	9.16	9.34	9.03
299.47	69.52	10.22	10	8.63
342.25	43.77	9.32	9.26	8.45
390.37	65.71	8.32	9.68	8.71
186.63	14.65	10.16	10.79	9.92
3.42	1.19	21.11	22.36	14.78
288.77	49.01	9.43	9.87	9.38
352.94	40.37	10.27	9.17	8.98
352.94	89.32	9.24	9.96	8.55
352.94	75.82	12.28	9.07	8.9
342.25	70.13	10.61	9.54	8.57
288.77	60.74	10.61	9.95	8.85
433.155	142.591
374.332	161.05				14.12	15.25	9.62				10.32	8.82	10.32
379.679	148.871				16.13	17.72	9.3
358.289	141.484				20.39	13.67	10.21
313.904	134.084				19.11	21.12	10.93
288.77	128.676				21.14	22.67	10.64
358.289	87.5439				8.9	8.98	10.09
326.203	94.6086				10.92	13.49	10.27
294.118	56.5936				10.22	16.39	10.71
283.423	99.9013				14.76	18.98	9.57
233.69	69.3519				15.45	20.28	11.09
181.283	51.5454				15.43	23.34	13.65
449.198	128.342					10.09	10.57
465.241	128.342					9.56	10.19
497.326	256.685					10.56	9.94
385.027	128.342					13.25	14.71
328.877	136.364					15.07	11.62
368.984	160.428					15.08	10.4

## Sheet: Panel A NA
Efficiency		PRE			POST			Untreated PRE			Untreated POST
Mean	SEM
315.51	86.06	11.96	8.46	9.14
283.42	65.06	11.88	10.18	10.18
251.34	38.56	11.38	10.12	10.02
267.38	51.01	10.75	10.23	11.47
229.95	10.7	12.03	11.63	12.59
194.65	38.25	14.47	11.62	13.19
368.98	79.14	9.9	8.53	8.89
331.55	56.59	10.8	9.28	9.56
315.51	41.77	12.07	10.88	10.08
251.34	35.07	11.62	13.2	11.21
206.42	41.68	14.78	17.76	15.41
145.99	19.14	17.08	18.75	15.4
363.64	63.05							8.03	9.74	9.23
164.073	50.0795				11.63	10.96	13.95
72.4888	52.0317				34.42	13.31	35.04
10.7075	1.28745				49.94	49.4	43.77
8.29412	0.301132				48.81	54.64	48.96
8.13636	1.06573				49.58	54.83	52.49
9.23476	1.09805				52.47	69.39	54.54
149.257	32.9199				17.55	21.15	21.87
99.5459	29.6507				18.48	18.65	23.13
64.8813	24.6636				19.64	18.86	25.41
35.9952	5.37213				34.96	36.01	30.82
28.0738	4.83613				39.93	45.18	36.6
21.1695	3.03923				41.25	48.25	41.16
433.155	142.591										10.32	8.82	10.32

## Sheet: Panel B HA Head
Efficiency		PRE			POST			Untreated PRE			Untreated POST
Mean	SEM
4.14249	3.34507	9.14	8.1	7.37
4.01542	3.97816	10.72	8.2	7.52
2.68062	3.33306	11.65		8.72
0.001032	0.000688
0.00172	0.001032
0.001892	0.001634
28.9887	29.5947	10.72	8.6	7.64
15.7246	14.6607	14.76	8.5	7.51
16.1422	13.9564	8.48	7.4	9.25
4.88179	4.90403	10.49	7.1	8.03
1.81012	1.74856	11.71	12.3	8.01
0.011866	0.008512
27.2798	25.7111	11.52	8.3	8.86
17.3528	17.2901	10.07	8.5	8.11
12.7441	11.3746	9.33	6.9	7.75
5.85728	6.31933	10.46	7.7	7.58
0.542612	0.471265	7.85	8.1	8.64
0.015477	0.009974
100.36	95.9812							13.17	10.3	9.32
8.39823	8.21688	9.09	9.4	7.32
6.69257	6.74518	10.16	7.6	7.46
2.57182	3.13102	8.79	18	7.11
0.193176	0.097066	12.09	15.7	15.76
0.110059	0.110059	18.24
43.665	42.1698				12.5	15.2	10.36
28.6228	27.731				13.04	16.1	13.1
22.3346	17.1685				12.46	16.7	12.27
15.0281	13.1587				16.85	21.8	19.96
1.13693	1.1949				25.14	29.8
0.015821	0.018802
56.4404	53.4714				13.43	12.5	10.7
48.0918	44.6329				10.54	13.3	10.12
51.4262	50.2252				12.36	13.2	8.88
50.9754	48.4777				13.18	13.8	9.81
40.2238	39.8744				14.08	15.1	11.54
2.72292	3.01148				24.99	24.2	23.08
47.6365	42.8793				12.35	11.8	13.1
46.8224	46.3796				12.17	13.5	9.49
49.1297	47.1631				12.37	13.6	9
49.1874	46.0937				12.62	13.4	9.3
31.3706	31.968				12.78	15.2	10.32
18.2588	18.9568				12.9	15.1	11.86
105.473	110.059										13.53		9.64
31.1764	30.1042				13.32	19.6	10.5
30.1101	31.0899				13.82	20.9	11.09
14.5133	13.7334				16.42	26.7	19.38
4.90231	4.81675				26.65	34	30.36
2.75491	2.8707				30.25	31.5	29.19

## Sheet: Panel B HA Base
Efficiency		PRE					POST					PRE Untreated					POST Untreated
Mean	SEM
143.408	35.5366											14.69		10.8	11.02	8
84.367	6.95072	14.36		16.7	10.32
87.3143	10.3762	13.26		14.4	9.95	9
75.7315	6.44652	12.21		14.2	10.42	8.5
51.7009	3.75063	12.28		12.4	10.54	9
32.1889	2.63539	15.33		11	9.26	9
20.2712	3.66387	10.77		9.9	8.47	10.5
3.10606	1.70151	11.84	16.3		10.36
0.377066	0.181241	14.21	22.7		12.08
56.5247	48.998	13.11	12.3	10.21
50.3769	40.801	12.81	15.5	10.06
51.6857	39.1068	12.05	10.2	8.77
25.9416	23.1244	10.88	9.6	8.28
11.3375	10.8748	12.39	9.7	13.98
4.37174	4.10932	14.61	11.9	10.73
76.5661	76.8664	14.55	10.6	10.71
58.5569	57.4398	14.54	10.3	9.73
54.539	49.7898	13.6	10.2	7.18
29.5726	27.9657	11.87	10.8	9.39
14.6083	14.2041	14.09	12.5	9.67
4.97942	4.91957	18.93	13.7	12.6
92.6205	9.38908																16.91		11.2	12.42	10.6
93.697	18.5782						16		21.8	13.94	12.38
79.1654	7.41131						15.76		21.7	16.58	15.28
56.9377	4.2279						17.58		22.8	14.34	17.63
34.8865	5.97476						18.21		21.3	15.3	18.2
22.4384	2.3443						17.68		21.7	17.39	17.3
24.9864	1.92728						19.35		22.6	20.29	17.12
15.9573	2.78771						22.96	22.3		25.66
13.7346	2.88313						28.06	25.5		25.86
71.3131	72.1553						15.01	18.8	12.79
48.2037	49.3678						18.8	20.6	14.33
30.6926	31.8666						17.21	21.6	16.2
14.1713	12.0164						17.61	21.4	16.67
4.80269	4.11069						18.67	23.3	20.08
2.55061	2.36901						19.85	22.7	23.94
56.0445	54.09						17.24	22.6	15.62
30.9715	29.8309						21.18	24.6	18.11
14.1445	12.7832						20.3	26.2	21.12
7.6797	7.02955						20.32	25	17.07
3.06215	2.82178						20.18	26.3	21.44
1.68218	1.49771						19.3	24.2	24.6

## Sheet: Panel B M2
Efficiency		PRE			POST			Untreated PRE			Untreated POST
Mean	SEM
71.6419	68.0079							12.09	12.9	9.22
81.9565	79.4677	12.75	12.4	9.45
102.083	102.864	18.04	9.3	8.61
95.4025	91.6636	11.41	10.4	12.33
84.4173	85.0417	13.37	9.6	10
91.554	93.4109	12.48	9.7	9.33
78.4493	81.6702	13.84	9.7	10.43
68.672	67.4874	14.54	10.4	18.01
85.9791	90.5635	12.97	9.4	10.08
59.919	62.6953	11.56	10.2	9.43
18.1399	17.8811	11.22	8.1	8.21
1.25926	1.358	10.57	10.2	8.77
69.9797	71.5239	13.72	10	11.15
71.8576	66.0026	13.5	9.5	17.69
100.476	96.1352	13.67	9.1	9.83
72.9934	67.5169	11.44	10.1	18.27
62.9467	63.2929	16.67	9.8	12.17
71.0861	75.2918	13.96	9.9	13.29
79.326	81.1564										16.83		10.24
93.978	104.854				13.38		14.18
98.0832	104.133				16.84		15.95
87.6911	98.863				19.46		14.48
63.2788	67.4036				17.93		14.44
76.2349	81.6786				15.89		10.38
74.7074	81.107				13.27		17.12
79.9905	83.8727				12.67		15.56
74.4287	77.2497				9.4		18.17
104.237	106.485				13.71		13.98
49.7766	48.8698				15.98		10.79
34.2902	32.5189				16.82		15.03
78.4369	86.7013				19.45		17.37
76.5905	78.7728				12.97		10.51
92.4045	107.653				12.18		15.42
80.4034	81.0528				21.95		14.7
142.977	174.914				13.75		12.22
40.3593	27.8653				14.28		17.44

## Sheet: Panel B NA
Efficiency		PRE			POST			Untreated PRE			Untreated POST
Mean	SEM
149.97	142.637	12.51	9.4	10.43
140.175	127.284	12.75	9.9	10.1
131.172	131.332	11.41	10.6	8.93
111.446	101.59	10.99	9.7	8.24
95.735	97.8391	10.71	12.4	8.13
106.648	105.512	10.91	10.6	13.59
94.2137	94.6642	14.61	10.3	10.09
71.6543	70.3173	14.29	10.7	16.55
115.075	99.5501	13.24	11.3	10.2
129.625	116.658	13.66	11.7	9.81
111.11	105.728	14.51	14.2	11.82
84.9567	84.9567		12	15.73
143.408	35.5366							10.8	11.02	8
116.181	128.539				17.27	10.4	9.51
74.4868	85.5584				30.84	22.1	17.88
43.9885	43.7476				32.64	35.6	38.76
27.5338	27.8841				34.21	41	36.73
9.86707	10.0607				39.32	42.7	32.34
17.0129	11.2194				34.69	44.4	40.2
82.4887	84.7631				14.24	10.7	8.88
86.8164	93.9728				16.7	10.1	9.84
119.156	135.946				20.39	11.5	10.93
128.234	134.292				27.92	18.6	12.41
73.0299	74.4443				35.62	33.8	28.09
41.9635	39.901				40.14	37.4	41.34
92.6205	9.38908										11.2	12.42	10.6

## Sheet: Panel C HA Head
Efficiency		PRE				POST				PRE Untreated				POST Untreated
Mean	SEM
0.086233	0.05174	7.87
0.090103	0.070936	3.73
0.100619	0.085161	3.88
0.12866	0.109885	3.02
0.168247	0.145361	4.04
0.262268	0.245305	3.53
0.392577	0.165881	21.89	19.04	20.04
0.208247	0.141044		16.67	21.8
0.163918	0.131757		5.21	28.38
0.174227	0.154443		3.2	23.72
0.222887	0.206501		6.13	23.03
0.329278	0.315985		3.28
8.35979	1.15175	20.04		17.89
1.22273	0.260408	21.8	22.45	19.11	19.43
0.738557	0.088361	28.38	22.8	23.42	20.75
0.450619	0.048166	23.72	26.99	21.29	17.27
0.288557	0.068799	23.03	32.45	21.37	19.16
0.101598	0.033634		26.05	29.41	18.44
270.103	43.0528									10.63	7.93	8.11
260.693	36.2046					11.06	12.09	11.75
174.091	22.4397					13.09	13.66	13.42
150.235	10.8074					14.44	18.75	17.32
71.7242	9.80418					20.96	24.2	22.54
17.3478	0.41175					35.69	32.9
228.866	78.8104													10.35	7.83	9.58
128.436	34.4955					12.97	13.57	20.8
71.109	19.9375					15.74	17.35	18.53
31.9981	3.98809					25.02	30.36	33.62
5.09113	0.308007					46.08	43.33	38.63
0.950722	0.055886					44.6	40.41	38.39
0.319794	0.028081					50.4	31.13	55.21
215.939	10.7062					14.71		11.95
115.771	19.9626					17.42	19.37	13.47	14.11
119.211	6.79831					21.52	20.32	15.7	15.54
35.7229	1.62645					30.67	29.25	24.74	24.34
3.61567	0.794038					47.84	39.38		33.71
0.332577	0.056349					59.29	66.03		46.47

## Sheet: Panel C HA Base
Efficiency		PRE			POST			Untreated PRE			Untreated POST
Mean	SEM
268.041	82.7059	11.85	8.12	9.21
307.216	101.031	13.69	8.95	9.44
305.155	85.8089	17.19	8.08	9.43
356.701	100.143	10.37	8.73	9.34
282.474	75.7855	10.18	8.69	8.58
204.124	54.9785	11.62	8.06	8.6
270.103	43.0528							10.63	7.93	8.11
253.608	60.0775	10.37	7.32	8.48
268.041	83.7022	11.03	8.74	8.83
239.175	32.2072	10.68	8.58	8.8
228.866	68.8796	10.3	7.87	8.4
230.928	67.2241	11.18	7.76	8.23
243.299	65.4943	10.96	7.86	7.89
210.309	54.0427	13.97	7.81	7.56
187.629	37.5122	11.11	8.33	7.38
197.938	44.7475	10.14	8.31	7.36
102.68	36.0465	11.17	7.61	7.26
38.7629	7.69545	13.25	8.02	8.47
197.938	93.6046				13.23	10.35	11.71
187.629	85.2123				14.49	11.52	12.61
197.938	49.4845				19.78	13.33	14.38
181.443	73.3916				20.88	16.19	15.42
148.247	56.2856				24.5	16.62	18.05
119.175	36.176				26.78	19.54	22.32
228.866	78.8104										10.35	7.83	9.58
210.309	62.5732				10.93	8.38	9.32
237.113	78.3505				12.52	8.8	9.65
245.361	65.1037				12.41	9.33	10.65
193.814	55.8226				13.09	8.9	10.83
183.505	63.5172				15.64	9.7	11.81
220.619	71.8106				10.64	7.74	9.58
202.062	39.1753				12.06	9.05	9.81
212.371	61.4765				14.9	10.31	11.01
200	37.5122				18.86	12.36	12.72
181.443	35.233				20.77	14.22	14.73
131.959	18.3262				22.99	14.93	15.56

[truncated: 1 more sheets: Panel C M2]
