# Supplementary material for: Influenza A virus rapidly adapts particle shape to environmental pressures
Source: Nat Microbiol. 2025 Feb 10;10(3):784–94. doi: 10.1038/s41564-025-01925-9 (PMC11879871; doi:10.1038/s41564-025-01925-9)
Supplement: Supplementary file 8 — Source data. [file 41564_2025_1925_MOESM8_ESM.xlsx]

## Sheet: Panel A
Shape (% Filaments)
hours post treatment	Untreated						4 nM			12 nM			37 nM			111 nM			333 nM			1000 nM
1	8.67	9.58	8.45	8.45	8.42	8.5	9	8.34	10.18	10.36	9.92	9.38	9.73	10.23	10.22	13.21	13.11	13.42	17.99	18.37	17.87	15.32	19.18	19.58
2	9.14	9.01	8.6	8.75	8.53	8.79	10.05	8.94	10.22	9.64	9.5	10	11.81	12.2	12.18	15.86	15.33	15.29	18.76	18.96	17.97	20.59	21.12	20.53
4	10.22	10.11	9.82	10.28	10.47	9.83	11.71	11.17	11.04	13.04	13.48	12	17.51	17.87	15.76	21.58	21.32	20.03	22.45	23.58	22.78	24.86	25.45	23.71

## Sheet: Panel D
	Shape	(% Filaments)
	0.4x	0.6x	0.8x	control	+50	+100	+150
	49.6	36.16	27.44	18.97	9.91	8.08	9.15
	52.81	35.41	29.31	21.86	9.51	7.78	9.53
	53.82	34.98	31.35	24.02	8.77	9.19	9.34
p value	9.58561e-05	0.00075992	0.0137633		0.00123703	0.000959952	0.00111502
significance	****	***	*		**	***	**

## Sheet: Panel E
	0.4x Media			Untreated				p value:	significance:
Shock 1	28.55	36.75	24.19	13.57	13.87	11.18		0.0109293	*
1x media	20.5	7.51	13.3	15.7	6.73	7.54		0.468499	ns
Shock 2	32.29	25.82	22.95	13.07	7.89	9.13		0.00586794	**
1x media	25.45	11.67	13.19	18.73	7.91	7.68		0.401549	ns
Shock 3	33.06	24.33	20.78	15.72	8.6	9.21		0.0258362	*
