# Supplementary material for: Influenza A virus rapidly adapts particle shape to environmental pressures
Source: Nat Microbiol. 2025 Feb 10;10(3):784–94. doi: 10.1038/s41564-025-01925-9 (PMC11879871; doi:10.1038/s41564-025-01925-9)
Supplement: Supplementary file 10 — Zipped file containing uncropped IF images. [file 41564_2025_1925_MOESM10_ESM.zip]

Archive with 6 entries (5 files):
- Immunofluorescence/
- Immunofluorescence/240521 Fi6 - nuclei.tif
- Immunofluorescence/240521 Fi6 - treatment.tif
- Immunofluorescence/240912 MEDI8852 - nuclei.tif
- Immunofluorescence/240912 MEDI8852 - treatment 1.tif
- Immunofluorescence/240912 MEDI8852 - treatment.tif
