# Supplementary material for: Influenza A virus rapidly adapts particle shape to environmental pressures
Source: Nat Microbiol. 2025 Feb 10;10(3):784–94. doi: 10.1038/s41564-025-01925-9 (PMC11879871; doi:10.1038/s41564-025-01925-9)
Supplement: Supplementary file 11 — Source data. [file 41564_2025_1925_MOESM11_ESM.xlsx]

## Sheet: Panel C
	Flow Virometry	EM
	Filamentous	nm	#events in EM
SC	20.04	19.92	517
Band	11.6	11.67	540
SM1	52.51	38.39	534
SM2	53.88	45.11	603
Pellet4	44.53	40.22	465

## Sheet: Panel D
	Virometry	Virometry + beads	HAU/µL x 8.9e5
SC	426000000	426000000	426000000
Band	1670000000	1730000000	1700000000
SM1	88800000	102000000	85100000
SM2	99800000	119000000	114000000
Pellet1	907000000	985000000	851000000
Pellet2	447000000	459000000	426000000
Pellet3	217000000	234000000	199000000
Pellet4	150000000	168000000	114000000
Pellet5	49900000	58900000	114000000
Pellet6	28700000	38000000	56800000
Sup1	35600000	37500000	37800000
Sup2	10200000	10700000	5680000
Sup3	3940000	3830000	1420000
Sup4	1470000	1600000	1140000
