# Supplementary material for: Influenza A virus rapidly adapts particle shape to environmental pressures
Source: Nat Microbiol. 2025 Feb 10;10(3):784–94. doi: 10.1038/s41564-025-01925-9 (PMC11879871; doi:10.1038/s41564-025-01925-9)
Supplement: Supplementary file 12 — Source data. [file 41564_2025_1925_MOESM12_ESM.xlsx]

## Sheet: Panel A
Yield	Particles/µL
h.p.i	trypsin			untreated			t4 NH4Cl, trypsin			t4 NH4Cl			t0 NH4Cl, trypsin			t0 NH4Cl
0	275	217.5	90	570	520	150	295	387.5	160	480	472.5	140		452.5	45	455	600	15
4			120			110			190			120			65			50
8	418	357.5	180	573	390	110	295	332.5	150	478	415	150	335	370	60	370	397.5	60
12	650		490	750		550	555		610	665		65	343		100	413		40
16	2000	15000	3200	1083	1400	1600	1120	2000	1800	1018	1800	1300	323	470	120	578	487.5	110
20.333	10000	46000	23000	1385	2200	1800	1753	2700	3000	1483	2300	1800	600	602.5	35	495	535	45
24	70000	110000	130000	2400	2500	3000	3700	5000	4700	3000	3100	3200	490	730	85	760	460	75
28	190000	570000	390000	2800	3200	3100	4100	4100	4800	4800	4400	3700	860	430	130	890	560	85
32	650000	1100000	930000	4500	2700	2700	6400	4700	4000	7100	6200	3300	990	590	90	1100	340	35
36	2500000	1600000	2300000	5128	2500	3300	6340	4800	5600	6393	7300	7000	1400	440	110	1270	360	140
40	1400000	3000000		3905	3100		5960	6700		6463	9500		1438	660		1075	590
44		3100000	5900000		2600	3200		5600	8800		9800	7100	1628	500	160		580	110
48			4400000			5300			8600			5000			110			95
Shape	% Filaments
h.p.i.	trypsin			untreated			t4 NH4Cl, trypsin			t4 NH4Cl			t0 NH4Cl, trypsin			t0 NH4Cl
12	22.3			23.7			21.4			13			29.6			29.4
16	12.4	11.5	9.53	15	14.7	7.95	25.1	25.1	12.17	16.2	19.3	8.27	27.6			30.8
20.33	11.8	9.4	9.9	14.8	16.9	14.53	26.5	26.5	16.75	25.7	24	16.98	28.2			25.4
24	9.2	7.8	10.58	15.7	22	20.41	33.21	32.1	27.59	32.655	32.5	28.21	26.32			29.11
28	6.9	6.6	7.93	21.255	29.8	34.57	34.4	36.3	45.87	31.8	33.1	42.92	30.6			26
32	4.6	6.5	5.08	25.4	33.6	39.92	35.9	34.9	52.07	36.7	37.1	51.02	29.6			28.5
36	4.4	7.6	5.07	30.3	34.2	36.54	35.8	40.8	41.24	35.5	36.5	41.2	32.4			31.6
40	5.7	8.2		29.2	39.1			39.1			36.1
44		10.4	12.85		39.1	46.22		41.8	44.55		40.1	45.04
48			12.18			42.2			36.94			48.59

## Sheet: Panel B
Yield	Particles/µL
h.p.i	trypsin			untreated			t4 NH4Cl, trypsin			t4 NH4Cl			t0 NH4Cl, trypsin			t0 NH4Cl
0	2260	2000	410	2260	1500	490	2260	1700	430	2260	1100	290	1200	1100	1100	1200	1000	940
4	6400	7100	910	4800	5700	1200	4300	5200	1400	8100	6400	3700	5800	4400	6400	5000	6400	3800
8	510000	610000	190000	694000	820000	540000	472000	660000	440000	833000	1100000	820000	2700	3400	2600	1500	4500
12	480000	1400000	1200000	1100000	1900000	3100000	1290000	1200000	2400000	3210000	3400000	2100000	5300	4500	5700	5900	5100	6700
16	952000	3700000	4200000	3380000	11000000	13000000	1190000	4600000	6500000	4360000	9400000	11000000	6000	3900	7100	5400	3500	6500
20.333	3130000	4900000	5300000	8090000	12000000	16000000	2210000	4900000	6900000	4380000	12000000	9600000	4200	4800	4100	3400	4700	3000
24	5050000	13000000	4700000	20300000	23000000	16000000	6910000	10000000	9600000	18100000	15000000	21000000	3900	4200	3500	4300	4300	4400
28	5610000	13000000	18000000	22200000	29000000	27000000	5500000	10000000	21000000	16200000	22000000	23000000	6400	9000	4500	5100	6400	4000
32	7810000	16000000	28000000	19900000	27000000	43000000	5430000	14000000	18000000	16500000	26000000	28000000	6500	8200	5500	4700	6300	3400
36		14000000	24000000		29000000	32000000		13000000	16000000		38000000	34000000	5000	8100	3800	4200	6700	2700
40	11300000	25000000	19000000	33300000	47000000	52000000	7880000	21000000	16000000	16800000	37000000	26000000	6900	8600	5200	4400	7100	2500
44		20000000	24000000		45000000	46000000		18000000	20000000		35000000	33000000	7700	8300	7800	4100	6100	2800
48			27000000			45000000			20000000			33000000	8000		6100	4100		2000
Shape	% Filaments
h.p.i.	trypsin			untreated			t4 NH4Cl, trypsin			t4 NH4Cl			t0 NH4Cl, trypsin			t0 NH4Cl
0	21	19.5	31.34	21	23.4	25.81	21	21	26.51	21	24.9	15.79	22.5	23.8	21.6	27.3	22.7	28.34
4	23.78	27.1	37.42	20.18	18	30.56	24.32	22.4	27.48	20.07	16.8	20.53	25.8	21.9	29.23	19.4	15.8	22.3
8	9.94	11.7	11.49	13.46	13.4	7.14	7.17	7.5	6.8	3.3	3	3.26	30.8	26	31.98	7.7	21.8
12	7.59	11.7	8.04	3.8	13.6	5.99	6.06	9.4	6.68	3.44	4.5	4	28.9	28.3	29.56	23.4	21.3	25.3
16	8.36	11	4.07	4.5	9.8	2.95	7.55	11.7	4.51	3.94	7.1	2.42	27.8	27	29.73	27.6	23.4	28.76
20.333	7.96	10.4	4.59	3.56	10.1	2.99	7.16	11.8	6.11	3.23	8	3.56	29.9	30.9	30.59	30.9	30	30.29
24	7.1	9.7	5.15	3.05	5.2	4.01	7.56	12.1	7.11	3.88	6.1	5	32.9	30.2	33.61	30.4	28.9	29.5
28	6.59	10	11.18	3.2	5.6	6.23	8.41	14.2	16.45	4.39	7.7	7.63	35.9	39.1	32.79	35.5	34.4	36.09
32	9.51	12.4	13.92	4.7	7	6.31	12.02	16.5	16.03	5.77	10.08	8	37.5	39.66	33.24	38.7	37.64	40.15
36		13	17.81		7.1	8.22		17.3	18.88		10.8	9.78	38.7	41.7	38.37	40.9	34	44.32
40	14.18	15.7	19.8	8.83	8.8	9.95	17.3	21.3	22.76	10.71	11.8	11.38	37.8	48	35.1	38.2	39.7	39.1
44		16.8	22.73		10.1	12.33		22.4	26.44		12.7	13.79	42.4	46.9	41.17	42.6	39.9	43.13
48			23.48			13.34			27.12			16.24	40.2		38.01	40.1		41.22

## Sheet: Panel C
Yield	Particles/µL
h.p.i	trypsin			untreated			t4 NH4Cl, trypsin			t4 NH4Cl			t0 NH4Cl, trypsin			t0 NH4Cl
0	315	25	20	457.5	30	15	310	10	20	285	45	20	235	75	35	380	35	75
4	275	1100	110	335	90	130		140	80		130	75		870	150		270	210
8	342.5	420	140	265	210	110		290	120		130	150		260	180		180	110
12	452.5	2300	8500	377.5	2400	1000		4000	640		470	240		400	180		310	140
16	1300	17000	14000	910	7200	5800	460	2400	3400	500	1900	2000		480	220		410	170
20	3500	75000	70000	1600	26000	20000	410	13000	9900	535	5200	7100		1800	250		1000	240
24	9400	280000	310000	2100	32000	26000	760	20000	14000	980	11000	10000		1400	420		1200	320
28	26000	1100000	9800000	2700	61000	57000	860	35000	21000	1500	18000	12000		8100	1000		2600	760
32	75000	1300000	3400000	4400	70000	69000	1100	38000	27000	1300	12000	19000	640	390	330	650	270	340
36	190000	3000000	5000000	5500	74000	65000	950	36000	21000	1400	16000	12000		540	470		550	550
40	400000	3900000	6300000	6800	85000	96000	1700	42000	32000	1700	21000	18000	500	670	460	640	740	760
44	700000	6300000	14000000	9700	93000	120000	1600	58000	35000	2100	22000	18000		590	380		660	830
48	1000000	6500000	8600000	14000	98000	100000	1600	49000	45000	2200	25000	22000	440	340	310	410	340	230
Shape	% Filaments
h.p.i.	trypsin			untreated			t4 NH4Cl, trypsin			t4 NH4Cl			t0 NH4Cl, trypsin			t0 NH4Cl
0
4
8
12		7.11	20.24		18.2	11.82		22
16	9.4	7.03	6.65	18.7	7.13	7.36		4.96	4.4		5.26	5.25
20	12.1	9.4	6.73	13.7	7.61	4.94		7.63	9.97		4.78	10.81
24	9.8	9.16	6.53	10.6	9.38	6.13	20.5	10.21	9.4	20	11.4	7.89
28	9.4	10.09	7.86	13.6	10.74	8.95	24.4	13.34	11.36	19.4	13.02	12.26
32	8.9	6.79	7.7	15.2	11.49	10.99	21.6	17.78	12.99	20.2	10.01	13.3
36	8.9	8.87	11.83	12.2	20.23	13.05	25.3	16.01	16.59	18.7	13.01	15.26
40	8.2	9.92	22.9	17.6	12.67	15	23.2	18.06	17	21.6	15.32	13.13
44	8.6	9.95	11.21	14	20.16	15.03	22.1	17.03	21.13	18.7	15.14	17.35
48	9.1	13.65	13.2	17.5	15.63	19.19	28.6	18.46	22.17	19.6	19.62	21.8

## Sheet: Panel D
Yield	Particles/µL
h.p.i	trypsin			untreated			t4 NH4Cl, trypsin			t4 NH4Cl			t0 NH4Cl, trypsin			t0 NH4Cl
0	2007.5	27000	6900	925	15000	7600	1632.5	14000	14000	822.5	10000	4600	1177.5	20000	7800	1155	15000	8300
4	24000	230000	220000	29000	210000	140000	30000	220000	170000	22000	200000	170000	32000	250000	310000	30000	230000	180000
8	21000	310000	360000	24000	210000	230000	22000	200000	220000	23000	190000	180000	22000	260000	230000	21000	210000	220000
12	300000	1900000	2200000	210000	1300000	1400000	30000	700000	790000	24000	490000	620000	17000	350000	350000	13000	170000	230000
16	2300000	4600000	5100000	1300000	2600000	2900000	550000	1600000	2900000	320000	1400000	2400000	27000	280000	370000	27000	200000	230000
20	3800000	6500000	4400000	2400000	4800000	4500000	750000	3000000	3700000	510000	2600000	3200000	28000	280000	270000	26000	160000	140000
24	6400000	8700000	110000	3300000	5300000	4900000	1000000	2900000	3300000	650000	2800000	3900000		280000	320000	27000	260000	100000
28	5500000	12000000	11000000	3100000	5900000	5900000	1200000	4100000	4200000	810000	3200000	4100000	30000	340000	340000	34000	200000	180000
32	6600000	16000000	24000000	3200000	9300000	14000000	1400000	7000000	6000000	870000	3600000	9500000	31000	340000	430000	27000	340000	530000
36	9100000	18000000	28000000	5400000	10000000	8900000	1900000	7100000	6400000	1100000	7900000	5200000	42000	390000	380000	31000	300000	300000
40	11000000	18000000	25000000	5600000	8900000	13000000	1700000	7100000	5800000	1000000	6100000	6200000	43000	320000	360000	35000	320000	260000
44	11000000	25000000	34000000	6500000	11000000	16000000	2400000	8600000	7700000	1500000	7900000	9000000	33000	420000	430000	32000	320000	37000
48		21000000	44000000		9700000	18000000		7100000	10000000		8000000	11000000		390000	410000		360000	430000
Shape	% Filaments
h.p.i.	trypsin			untreated			t4 NH4Cl, trypsin			t4 NH4Cl			t0 NH4Cl, trypsin			t0 NH4Cl
0	23.2	18.33	22.86	27.6	18.33	20.14	20.2	20.55	21.69	24	23.14	23.25	21	19.52	23.75	21.4	19.27	20.21
4	24.8	15.43	18.46	18.7	15.18	17.04	21.9	15.73	21.1	19.2	15.55	15.77	22.1	15.62	16.53	17.8	16	24.8
8	24.2	14.39	13.94	19.7	14.81	13.7	24.9	15.82	17.98	19.8	16.23	16.64	23.8	15.67	19.33	19.1	15.57	22.78
12	16.2	8.47	7.87	9.5	8.09	7.85	16.6	8.71	8.59	16.3	7.5	7.78	26	17.1	18.3	22	17.78	20.36
16	12.6	9.33	11.53	9.1	7.26	12.62	17	7.12	7.94	6.3	5.48	6.06	24.3	16.98	17.98	19.8	17.59	17.03
20	15.3	11.38	19.91	11.1	8.84	10.79	18.8	8.85	11.39	7.7	6.23	7.63	23.2	17.9	20.55	19.3	19.4	23.29
24	13.9	13.05	13.95	11.7	10.48	12.66	15.1	10.29	13.47	8.2	7.34	8.89		18.46	19.45	19.9	15.76	27.34
28	12.8	16.53	20.71	11.6	14.51	14.69	15.7	15.45	16.3	10.4	12.14	10.71	27.1	22.49	17.88	22.7	19.08	19.59
32	14.5	17.75	18.78	14.3	17.21	13.91	18.9	14.6	15.65	11.7	10.33	11.85	27.3	21.19	19.1	22.6	16.78	16.76
36	14.2	17.31	20.17	14.6	21.09	16.14	20.8	17.89	18.62	13.8	15.07	11.7	28.6	21.26	19.53	23.6	19.2	16.15
40	16.2	18.09	17.6	16.5	20.58	17.56	19.9	17.55	17.33	13.5	17.94	15.41	30.7	22.65	19.68	25.7	27.08	15.61
44	17.5	21.58	21.53	17.5	20.84	16.95	21.3	19.72	16.85	15	16.74	13.85	29.3	20.99	18.07	24.7	15.86	14.45
48		21.54	24.71		22.43	20.46		18.4	21.3		15.2	18.39		19.5	16.92		16.98	14.9

## Sheet: Panel E
Yield	Particles/µL
h.p.i	trypsin			untreated			t4 NH4Cl, trypsin			t4 NH4Cl			t0 NH4Cl, trypsin			t0 NH4Cl
0	162.5	75	100	135	180	120	165	130	45	162.5	290	190	265	200	120	357.5	280	320
4		120	100		240	160		200	70		310	180		170	150		250	130
8	145	120	130	157.5	210	220	260	130	110	200	280	230	305	90	160	162.5	190	220
12	220	95	110	190	290	150	175	90	60	225	140	85	247.5	120	65	277.5	250	170
16	1360	450	190	202.5	330	210	642.5	440	270	305	300	260	312.5	180	140	155	210	120
20.333	2140	3500	380	280	710	80	1300	1600	180	1190	590	570	475	220	75	335	680	130
24	11700	16000	19000	330	1100	1000	2090	5800	3100	1970	2500	2300	277.5	550	300	302.5	370	480
28	83200	95000	110000	610	1400	1600	4590	5800	4900	4320	3900	4000	277.5	730	270	315	410	210
32	290000		440000	820		1200	4200		2200	5090		4000	532.5		200	562.5		330
36	480000	610000	550000	1600	2800	2300	5200	7000	5000	5000	7900	4800	347.5	470	320	235	590	200
40	840000	800000	750000	1800	3800	2900	5500	12000	4900	4800	6600	4100	447.5	480	230	251.7	900	140
44	838000	1600000	1500000	2100	3100	2800	6000	7300	6300	6200	7500	6500	547.5	620	260	377.5	980	490
48		1400000	3000000		2600	4600		5900	4600		8600	4500		890	150		230	170
Shape	% Filaments
h.p.i.	trypsin			untreated			t4 NH4Cl, trypsin			t4 NH4Cl			t0 NH4Cl, trypsin			t0 NH4Cl
0
4
8
12
16	26.1						20.2			23.8
20.333	22.9	35.97					25.1	33.64		27.3
24	25.6	40.35	42.4		39.91	40.1	28.9	42.91	41.6	37.3	41.87	43.44
28	25.5	40.23	39.02		43.75	46.35	37.3	42.57	49.95	39.4	44.29	41.78
32	24.2		43.29			52.26	28.4			32.7		52.15
36	36.9	42.8	47.51	26.5	43.55	45.41	28.8	50.89	50.7	28.9	47.98	48.49
40	28.4	40.79	43.9	26.6	47.63	49.13	26.5	53.54	55.42	27.3	51.51	58.3
44	30.5	35.78	37.21	25.4	54.08	48.55	25.9	51.44	55.72	24.9	49.13	55.22
48		30.4	32.48		55.9	49.84		50.93	61.3		48.4	52.63

## Sheet: Panel F
Yield	Particles/µL
h.p.i	trypsin			untreated			t4 NH4Cl, trypsin			t4 NH4Cl			t0 NH4Cl, trypsin			t0 NH4Cl
0	870	310	690	497.5	360	270	670	410	280	300	410	430	360	670	230	460	780	270
4	1217.5	740	780	755	840	850	965	550	460	650	520	590	1800	2200	1600	1200	1500	1000
8	130000	76000	78000	100000	89000	93000	99000	61000	75000	37000	40000	62000	2200	1900	2300	1700	1400	1800
12	540000	570000	350000	440000	430000	370000	390000	440000	350000	210000	280000	160000	1200	930	1400	1200	870	1500
16	1100000	1000000	800000	720000	670000	620000	1100000	760000	750000	600000	750000	670000	1100	1600	830	1300	1200	1300
20.333	1700000	1300000	2100000	1200000	1000000	910000	1500000	1800000	2100000	740000	1300000	1400000	2400	1500	3000	2500	2600	2400
24	2200000	4200000	3300000	1600000	2200000	2500000	1800000	2600000	3200000	900000	2300000	2300000	2400	1400	3100	3200	2700	3600
28	5600000	4700000	5000000	2500000	2900000	4100000	5100000	5400000	7200000	1600000	2800000	4200000	1700	1800	1700	4200	3900	4300
32	5000000	6100000	9500000	3400000	4400000	5100000	3300000	6300000	9100000	2500000	2400000	3500000	2700	2600	2800	4900	4300	5300
36	9800000	8900000	18000000	6100000	8200000	12000000	5900000	9800000	14000000	3300000	6400000	9300000	3900	3700	3800	4000	4100	3800
40	9800000	15000000	11000000	8000000	9400000	9200000	5900000	6800000	4100000	3900000	3500000	8100000	4700	5200	4500	4500	4500	4700
44	11000000	17000000	27000000	9100000	11000000	12000000	8200000	14000000	26000000	4100000	13000000	11000000	7600	9800	6000	4100	4500	3600
48		22000000	4900000		15000000	5500000		19000000	8800000		10000000	14000000	7500	9100	520	4700	4300	55
Shape	% Filaments
h.p.i.	trypsin			untreated			t4 NH4Cl, trypsin			t4 NH4Cl			t0 NH4Cl, trypsin			t0 NH4Cl
0	8.9	33.87	18.25	7.5	29.58	20.37	8.2	25.61	19.64	13.3	7.32	13.95	7	30.08	15.56	13.7	23.72	18.52
4	13.6	16.33	15.48	12.3	14.97	16.47	13.5	22.02	19.78	18.5	16.35	12.71	8.5	26.56	18.63	8.7	19.52	23.44
8	8	24.76	27.34	5.9	10.62	11.24	7.1	19.11	19.81	6.7	13.17	14.06	12.3	22.66	21.58	10.4	24.35	21.55
12	19.8	35.99	41.31	12.4	23.93	25.69	12.7	29.41	31.78	6.6	20.04	26.83	13.2	21.51	20.35	9.9	17.24	14.77
16	30.2	46.94	45.05	30.8	38.28	39.66	23.9	37.46	38.84	18.5	29.95	32.06	22.6	25.55	19.88	21.8	21.4	19.62
20.333	33.6	50.74	49.91	33	46.02	45.56	23.8	43.55	46.97	21.6	36.91	35.18	22.6	23.65	24.2	22.7	13.57	15.59
24	33.9	56.04	49.03	33.4	47.78	46.18	25.6	41	38.86	25.1	40.41	39.96	25.2	19.79	22.62	26.6	16.91	21.24
28	35.2	53.78	48.2	31.8	45.8	42.32	22	44.07	40.39	25	38.51	37.49	25.1	19.61	24.5	25.2	15.68	15.23
32	34.3	48.03	50.13	26.3	39.16	40.6	19.6	41.98	42.85	20.1	37.81	38.7	22.2	18.63	15.37	22.8	13.67	14.8
36	37.4	49.02	50.91	31.7	36.37	38.3	23.2	38.99	41.82	19.2	35.67	37.42	20.5	16.76	21.54	21.2	15.01	15.27
40	36.3	51.59	48.49	21.5	37.64	40.22	17.5	41.48	46.2	16.3	42.99	40.22	19.6	15.12	15.44	18.3	17.16	17.3
44	34	54.08	52.41	24.7	37.15	41.14	24.8	42.38	44.87	16.4	37.55	41.29	20	15.07	15.56	18.9	16.93	14.9
48		52.29			38.7			44.26			39.25			14.3			22.86

## Sheet: Panel G
Yield	Particles/µL
h.p.i	trypsin			untreated			t4 NH4Cl, trypsin			t4 NH4Cl			t0 NH4Cl, trypsin			t0 NH4Cl
0	180	45	35	135	30	170	205	45	55	145	180	60	325	85	55	330	65	75
4	185	130	85	145	130	75	210	110	30	175	55	120	215	130	120	235	130	110
8	145	350	120	160	330	220	225	110	85	180	90	60	250	140	60	195	100	95
12	265	1100	1000	135	400	280	215	400	200	225	450	140	260	410	330	255	200	100
16	4900	19000	14000	1300	3400	3800	750	2600	1900	340	480	750	295	260	50	345	290	120
20	20000	83000	98000	3600	18000	23000	1500	12000	8500	850	4600	5300	330	170	430	200	480	800
24	140000	350000	360000	12000	45000	53000	5200	29000	20000	1800	9800	11000	395	280	500	500	430	170
28	630000	2600000	3300000	27000	100000	92000	9300	60000	47000	2600	23000	34000	310	430	130	280	280	740
32	4500000	3200000	5700000	70000	120000	140000	11000	59000	62000	4300	48000	70000	310	250	260	280	220	290
36	2700000	7300000	15000000	140000	170000	260000	14000	59000	110000	6300	45000	68000	355	520	640	235	530	940
40	6900000	8200000	110000000	270000	210000	210000	23000	55000	66000	10000	61000	79000	305	320	470	250	520	240
44	11000000	16000000	22000000	330000	160000	260000	23000	64000	96000	11000	82000	80000	345	660	470	175	740	270
48	18000000		24000000	1500000		210000	40000		82000	18000	77000	65000	350	290	200	335	220	290
Shape	% Filaments
h.p.i.	trypsin			untreated			t4 NH4Cl, trypsin			t4 NH4Cl			t0 NH4Cl, trypsin			t0 NH4Cl
0
4
8
12		16.59	4.93
16	13.3	5.7	5.99	19.8	12.46	15.96	18	3.45	2.13
20	10.4	9.61	9.69	12.6	12.06	15.45	12.3	4.69	5.07	18.3	7.02	8.19
24	9.5	9.87	11.08	14.2	17.71	16.13	10	7.7	6.67	12	10.63	8.57
28	8.8	12.27	9.56	12.1	15.39	17.58	10	12.93	11.48	12.7	11.63	11.91
32	10.4	12.27	11.08	10.5	18.23	26.06	10.4	16.45	18.99	13.3	18.52	22.54
36	8.8	13.7	14.04	8.7	19.01	24.02	11	17.05	21.85	10.4	12.66	16.74
40	9.2	14.83	14.88	8.5	19.19	29.35	13.5	18.57	29.9	12.7	16.56	15.87
44	10.4	16.91	18.73	8.6	25.56	21.77	15.1	27.39	22.7	15.2	19.06	15.96
48	10	15.87	15.41	7.7	29.12	25.91	19.8	28.02	26.53	16.4	23.02	19.47

## Sheet: Panel H
Yield	Particles/µL
h.p.i	trypsin			untreated			t4 NH4Cl, trypsin			t4 NH4Cl			t0 NH4Cl, trypsin			t0 NH4Cl
0	630	800	890	520	600	450	815	450	570	370	260	180	1385	750	650	720	850	430
4	3400	10000	14000	3400	13000	11000	5400	9700	26000	2900	13000	13000	3300	15000	12000	2700	21000	19000
8	350000	300000	480000	130000	110000	170000	35000	55000	82000	11000	31000	36000	6600	20000	16000	4700	28000	23000
12	2600000	2800000	3900000	1400000	2200000	2800000	480000	990000	1400000	160000	550000	760000	7500	16000	15000	6600	36000	33000
16	6900000	7100000	8400000	5200000	6400000	7100000	2400000	3700000	5300000	1600000	2300000	2500000	7900	13000	13000	5200	31000	28000
20	13000000	15000000	22000000	9500000	15000000	13000000	4100000	10000000	11000000	2800000	5800000	4900000	8600	25000	14000	5800	36000	43000
24	10000000	21000000	26000000	8700000	17000000	19000000	4100000	14000000	16000000	2900000	6400000	8300000	8700	17000	17000	6500	40000	39000
28	17000000	25000000	41000000	14000000	18000000	29000000	4900000	17000000	29000000	3100000	10000000	12000000	10000	26000	27000	6800	43000	42000
32	33000000	31000000	35000000	19000000	19000000	22000000	6400000	13000000	19000000	4200000	13000000	15000000	7100	18000	17000	5600	28000	40000
36	21000000	46000000	64000000	11000000	23000000	32000000	4100000	27000000	34000000	4800000	16000000	19000000	9200	20000	19000	5700	37000	44000
40	33000000	42000000	69000000	23000000	27000000	34000000	7100000	32000000	29000000	5600000	18000000	29000000		23000	22000		39000	47000
44	33000000	47000000	130000000	24000000	34000000	33000000	10000000	40000000	45000000	9200000	23000000	31000000		22000	21000		38000	38000
48	32000000	53000000	54000000	26000000	35000000	38000000	11000000	36000000	32000000	8900000	23000000	28000000	10000	22000	18000	6900	48000	39000
Shape	% Filaments
h.p.i.	trypsin			untreated			t4 NH4Cl, trypsin			t4 NH4Cl			t0 NH4Cl, trypsin			t0 NH4Cl
0	18.3	18.75		16.8	21.01		16.6	16.85		21.6	30.77		21.5	18		20.1	20.71
4	14.5	18	14.03	13.9	12.81	13.92	14.2	19.51	17.12	13.4	15.21	19.34	20.2	16.25	18.35	12.4	17.92	19.07
8	15.4	4.47	3.98	12.2	7.37	5.61	11	9.19	6.78	11	10.99	9.98	14.5	16.48	18.05	10.7	16.35	16.51
12	4	7.31	6.12	4	4.22	6.09	7.5	3.02	4.76	6.9	4.86	4.9	11.6	16.78	19.5	10.8	13.78	14.9
16	5.6	7.01	7.43	4.1	6.95	6.75	4	4.38	4.96	3.7	4.44	5.21	14.5	14.72	18.28	12.9	12.37	13.99
20	7.9	10.05	9.37	5.9	9.35	10.53	4.9	6.98	6.43	4.9	8	9.29	14.4	17	24.36	13.7	13.99	16.87
24	10.4	11.82	12.29	7.3	11.89	13.37	7.5	7.38	8.62	7.2	10.08	12.05	15.2	17.16	19.08	12.3	12.27	13.82
28	10.2	14.34	14.42	8.5	13.51	16.37	7.6	10.46	13.38	8.4	16.23	17.35	15.5	16.11	17.53	12.6	13.08	13.5
32	10.1	17.06	15.53	9.2	17.81	18.46	9.2	12.8	12.86	9.8	16.56	20.16	15.6	18.82	20.31	10.6	14.7	15.83
36	12.8	15.6	16.21	9.4	14.36	16.83	7.7	13.73	14.34	9.1	17.74	18	17.9	17.65	22.83	13.6	17.77	15.27
40	10.9	15.88	15.37	9.6	15.25	16.4	7.1	12.41	14.27	7.9	16.56	17.49		18.8	20.66		16.04	16.5
44	10.8	17.96	16.29	10.8	16.23	17.12	8.6	13.51	14.11	9.6	16.98	17.87		16.99	16.98		14.86	15.5
48	11.4	17.99	16.79	10.4	16.92	17.31	8.7	13.23	13.64	9.5	18.32	18.5	18.2	16.77	19.45	12.6	15.71	17.24
