# Supplementary material for: Influenza A virus rapidly adapts particle shape to environmental pressures
Source: Nat Microbiol. 2025 Feb 10;10(3):784–94. doi: 10.1038/s41564-025-01925-9 (PMC11879871; doi:10.1038/s41564-025-01925-9)
Supplement: Supplementary file 13 — Source data. [file 41564_2025_1925_MOESM13_ESM.xlsx]

## Sheet: Panel A
Yield	Particles/µL
h.p.i.	MDCK High MOI			MDCK Low MOI			Calu3 High MOI			Calu3 Low MOI			A549 High MOI			A549 Low MOI			Caco2 High MOI			Caco2 Low MOI
0	2350	3740	1260	347	1270	171	3300	2140	2680	129	212	212	3540	2580	3890	294	312	212	335	565	418	182	206	376
8	1740000	1200000	283000	294	888	229	188000	165000	143000	218	206	235	491000	281000	105000	335	271	182	46000	51300	14200	224	200	153
16	26700000	15100000	8500000	6480	5860	965	15400000	11500000	7980000	44700	39800	6390	5450000	3930000	2470000	1260	29300	1970	3920000	4740000	3160000	3380	2950	235
24	44900000	35500000	18500000	13100	14200	2340	29800000	26500000	20700000	216000	272000	35900	12500000	8570000	6690000	2760	90600	4690	9870000	18000000	12000000	28300	20100	1480
32	66400000	48400000	32700000	16900	20100	3350	43900000	37900000	31500000		464000	66900	24100000	15500000	12400000	2560	125000	7240	14300000	17400000	15900000	42100	38400	1350
40	90000000	69300000	54200000	21300	24600	4040	53200000		42400000	670000	826000	106000	31400000	22700000	22200000	3710	231000	9210	22100000	24100000	20300000	84600	78100	1410
50	113000000	93800000	73800000	36500	47800	6910	79400000	70000000	65700000	1140000	1340000	214000	58600000	34100000	37600000	8210	388000	25100	30000000	38600000	36900000	153000	141000	3710
Shape	% Filaments
h.p.i.	MDCK High MOI			MDCK Low MOI			Calu3 High MOI			Calu3 Low MOI			A549 High MOI			A549 Low MOI			Caco2 High MOI			Caco2 Low MOI
0	41.6	37.32	45.79		18.52		28.7	37.36	28.07				27.95	33.11	29
8	4.24	3.51	3.31				20.3	28.08	29.47				9.35	9.13	19.76				6.56	7.7	16.65
16	3.74	4.05	2.54	9.89	9.84		4.61	4.3	3.48	5.51	6.98	8.56	6.65	6.97	6.34	8.84	6.27	8.36	7.03	12.16	12.83	7.65	16.14
24	7.64	7.43	5.37	29.86	27.63	26.38	6.78	6.75	6.41	7.67	10.69	9.6	7.38	7.7	8.16	8.74	8.61	13.93	8.39	11.11	12.82	9.9	14.93	26.59
32	11.76	12.26	11.02	43.26	45.83	41.23	9.11	9.64	9.18	10.82	12.6	12.86	8.76	9.31	9.89	18.81	12.61	16.9	9.35	11.74	14.35	11.01	16.02	30
40	15.86	16.55	15.01	46.6	50.62	52.13	11.54	10.75	11.44	13.51	14.22	15.34	11.46	11.44	12.23	28.73	16.11	23.18	11.27	13.62	14.57	13.19	20.43	35.56
50	19.91	20.54	18.68	47.92	51.46	42.72	13.72	14.35	13.15	16.85	17.99	18.66	15.08	15.3	17.13	33.09	22.52	29.1	14.2	16.01	15.39	20.14	25.14	36.83

## Sheet: Panel B
Yield	Particles/µL
h.p.i.	MDCK High MOI			MDCK Low MOI			Calu3 High MOI			Calu3 Low MOI			A549 High MOI			A549 Low MOI			Caco2 High MOI			Caco2 Low MOI
0	3312.5	6200	2343.75	887.5	556	118.75	893.75	1130	1187.5	225	263	131.25	4400	6740	2206.25	362.5	231	243.75	1300	219	575	543.75	450	175
8	375000	159000	241866	700	431	262.5	102781	57700	10643.8	312.5	188	237.5	182934	61200	27000	400	263	187.5	17718.8	6460	3168.75	237.5	256	200
16	2678571	1620000	547445	1287.5	1010	350	12467500	10500000	6254250	3062.5	2990	368.75	1207306	427000	297335	712.5	519	193.75	231953	60500	34643.8	181.25	238	268.75
24	6818182	5590000	2060440	7125	7850	1212.5	36493171	39200000	23432381	32406.2	38100	5931.25	2495400	1420000	933312	2650	2180	356.25	578581	228000	127188	275	250	131.25
32	15625000	11400000	6048387	16450	18700	3293.75	90709091	64900000	43388824	127156	128000	19831.2	4533091	3370000	1587692	7993.75	6830	718.75	1540206	447000	272500	43.75	813	175
40	25862069	16700000	11904762	23556.2	33000	3356.25	96429677	78400000	50362759	195294	223000	29125	6386667	4650000	3283938	19725	19400	1225	2490800	1230000	660312	1962.5	1010	181.25
50	50000000	37300000	22058824	51493.8	73900	6468.75	115000000	109000000	77775789	412827	436000	44462.5	14940600	8970000	7516970	90612.5	99100	4768.75	6494870	3230000	2331577	4812.5	4390	281.25
Shape	% Filaments
h.p.i.	MDCK High MOI			MDCK Low MOI			Calu3 High MOI			Calu3 Low MOI			A549 High MOI			A549 Low MOI			Caco2 High MOI			Caco2 Low MOI
0	29.25	19.15	25.33					25.41	24.74				17.05	23.83	26.06				16.83
8	6.74	6.76	15.43				7.51	15.48	19.38				11.72	15.99	13.8				20.11	24.08	26.82
16	34.8	32.89	24.39	34.95	31.68		5.51	3.83	4.2	13.27	12.13		32.62	33.78	23.63				33.98	47.12	44.94
24	41.99	41.07	34.18	42.72	44.98	47.42	7.58	7.08	6.83	8.18	9.24	10.75	42.74	45.34	44.49	41.04	40.4		36.18	51.5	55.92
32	43.96	44.62	34.69	49.28	53.02	53.7	9.49	9.33	9.69	12.46	10.79	17.71	47.16	47.32	53.91	48.48	57.46		36.39	50.6	54.27
40	44.02	44.72	35.34	52.37	47.82	52.89	11.16	10.9	12.17	17.44	15.48	15.52	50.45	49.45	49.7	53.45	56.62	51.02	39.41	48.34	51.46	45.86	54.66
50	43.28	45.36	35.67	46.57	46.59	53.33	12.72	13.14	15.07	21.46	22.91	19.51	50.34	52.44	51.73	48.46	50.78	44.17	40.31	49.07	48.87	49.87	45.52

## Sheet: Panel C
Yield	Particles/µL
h.p.i.	MDCK High MOI			MDCK Low MOI			Calu3 High MOI			Calu3 Low MOI			A549 High MOI			A549 Low MOI			Caco2 High MOI			Caco2 Low MOI
0	2900	12900	2987.5	287.5	581.25	212.5	837.5	4718.75	2250	112.5	150	187.5	17931.2	47487.5	46781.2	187.5	168.75	112.5	3237.5	2137.5	1087.5	193.75	137.5	156.25
8	249169	202156	16212.5	193.75	350	275	61975	70587.5	35831.2	200	250	337.5	300000	178668	124594	143.75	200	125	51218.8	22181.2	6656.25	106.25	218.75	118.75
16	961538	576923	333333	6875	1412.5	531.25	1630435	1041667	797872	8000	4318.75	681.25	663717	382500	312500	4750	1175	131.25	160600	130975	85237.5	8750	475	150
24	6696429	2798507	1004625	8681.25	8412.5	1818.75	14150943	4285714	4189944	21275	27912.5	4518.75	1780625	638250	568375	2525	3250	262.5	459500	293438	230000	2125	981.25	168.75
32	5660377	7653061	3079625	20750	26912.5	1856.25	16666667	11718750	8823529	61750	91306.2	9956.25	2427500	1441625	940750	7125	11456.2	400	970875	528188	556625	11875	3643.75	343.75
40	11450382	12931034	6302521	25250	29787.5	2412.5	26315789	18750000	16304348	98625	143494	15818.8	3759398	2349592	1889169	12750	26787.5	662.5	2528375	1442188	1373563	12125	6768.75	406.25
50	53571429	27777778	13054359	45625	33262.5	3056.25	75000000	30000000	24994000	272750	148875	22737.5	10869565	3583780	3378378	58000	79931.2	1581.25	10563380	3723805	1551188	71375	26400	543.75
Shape	% Filaments
h.p.i.	MDCK High MOI			MDCK Low MOI			Calu3 High MOI			Calu3 Low MOI			A549 High MOI			A549 Low MOI			Caco2 High MOI			Caco2 Low MOI
0	20.26	15.89	17.51					13.64	14.17				17.22	15.03	18.66				18.15	16.37	17.24
8	3.42	3.27	8.98				11.49	11.57	10.66				11.7	8.48	11.25				17.78	12.4	13.24
16	18.86	16.42	15.03	42.11	24.78		6.87	9.66	6.33	23.44	26.63		9.68	6.44	7.19	55.26	17.02		18.42	25.13	17.94	17.14
24	39.03	35.18	34.83	40.75	45.77	27.84	10.52	13.94	15.78	18.48	17.04	16.46	12.1	11.67	22.83	22.28	25.96		26.95	32.63	27.45	25.88
32	41.37	38.32	46.12	48.8	53.69	46.46	15.15	17.5	19.24	13.56	13.69	13.31	16.26	13.5	23.6	38.6	45.92		29.55	35.75	26.47	43.16	43.22
40	46.42	41.19	47.9	58.91	58.37	53.89	18.7	18.7	19.67	24.84	20.36	14.86	21.09	15.27	23.45	56.86	46.27		34.14	29.89	25.8	47.42	44.04
50	43.98	44.96	50.28	53.15	62.72	57.67	19.79	22.38	20.6	24.79	28.25	16.22	28.66	24.24	28.62	59.27	50.47	43.08	38.9	32.03	32.95	37.65	40.01

## Sheet: Panel D
Yield	Particles/µL
h.p.i.	MDCK High MOI			MDCK Low MOI			Calu3 High MOI			Calu3 Low MOI			A549 High MOI			A549 Low MOI			Caco2 High MOI			Caco2 Low MOI
0	8518.75	20456.2	87237.5	6306.25	8331.25	7112.5	6462.5	8200	21756.2	7262.5	8337.5	5231.25	7006.25	10450	63156.2	7887.5	11912.5	6937.5	8756.25	9518.75	14218.8	7750	10400	6106.25
8	51918.8	212049	122506	6206.25	6131.25	6362.5	100144	390564	344573	6962.5	10012.5	5481.25	29250	199414	92250	6175	7368.75	6768.75	26543.8	166678	50793.8	9906.25	5000	2587.5
16	33512.5	235077	331127	8137.5	8637.5	5943.75	302071	1038761	1639020	8281.25	15031.2	8262.5	48181.2	163181	98506.2	5293.75	7443.75	6450	24431.2	125150	76800	6687.5	6356.25	5118.75
24	157994	593439	505318	6681.25	7175	6112.5	2184167	2590100	2414029	30806.2	44093.8	20812.5	86556.2	213318	149044	6487.5	7718.75	6025	32487.5	167278	96331.2	11968.8	6006.25	5925
32	238854	1620065	1394328	13250	12312.5	6950	2988577	4632500	3369000	116244	107575	49412.5	203826	345013	290613	5062.5	8918.75	6850	41756.2	212177	269723	6918.75	6287.5	5837.5
40	4051636	3382909	2133692	15631.2	14300	9431.25	2755448	5146000	3425556	143987	222167	86162.5	386971	612326	579782	5556.25	9887.5	10652.5	105438	231819	393528	10787.5	6956.25	5318.75
50	6695786	5222400	3897522	40331.2	36481.2	17600	5323500	6244600	5194143	427938	401500	139756	859640	1086585	1084622	6100	11512.5	8106.25	699239	508169	1028013	27606.2	9962.5	6668.75
Shape	% Filaments
h.p.i.	MDCK High MOI			MDCK Low MOI			Calu3 High MOI			Calu3 Low MOI			A549 High MOI			A549 Low MOI			Caco2 High MOI			Caco2 Low MOI
0		40.94	51.88						52.94						53.65
8	55.4	37.16	41.75				42.84	31.51	38.46				49.81	37.42	40.77				38.1	35.42	31.7
16
24	50.39	48.71	42.86				24.92	34.46	25.01				47.3	34.99	34.54				33.92	36.62	30.44
32
40	40.4	44.22	43.09				22.6	38.79	44.6	20.73	18.72	26.43	38.55	35.41	35.47				38.96	39.95	36.21
50	27.03	38.5	38.82				28.25	50.29	50.31	23.54	17.95	19.1	34.43	39.26	37.32				34.61	41.45	42.01
	25.83	38.01	39.78				36.42	47.04	51.34	18.68	22.08	22.25	35.45	38.77	37.85				32.05	44.52	43.15
	33.82	34.77	40.23	47.44	50.66		38.14	46.65	44.58	26.07	26.24	26.34	39.05	41.23	42.49				31.02	49.39	47.56	43.4

## Sheet: Panel E
h.p.i.	PR8 Low			PR8 High			XUdorn Low			XUdorn High			Cal0709 Low			Cal0709 High
0	2.55168e-05	4.66698e-05	0.000179	0.002211	0.002783	0.006914	4.54e-05	5.58e-05	0.000127	0.001575	0.002039	0.006077	0.00043	3.83e-05	0.000119	0.000905	0.001262	0.002846
4	0.000644285	0.00113649	0.000827	0.302499	0.801677	0.642986	7.02e-05	0.000684	0.000397	0.227037	0.221396	0.166234	7.88e-05	0.000172	0.000169	0.029538	0.057943	0.007491
20	0.072416	0.0699051	0.087682	0.722185	1.09167	0.844312	0.029591	0.042727	0.059927	0.555505	0.54259	1.11283	0.003913	0.006086	0.004669	0.141963	0.13309	0.164255
21	0.044805	0.138582	0.077037	1	1	1	0.037444	0.041744	0.072002	0.462459	0.675395	1.14587	0.003439	0.004346	0.003179	0.098637	0.19344	0.093533
	0.618716	1.98244	0.878595	1.38469	0.91603	1.1844	1.26538	0.976993	1.2015	0.832502	1.24476	1.02969	0.878865	0.714098	0.680874	0.694808	1.45345	0.569438
	1.15992	0.418047		1.1617	0.135764		1.14796	0.0874492		1.03565	0.119046		0.757946	0.0612158		0.905899	0.276158

## Sheet: Panel F
h.p.i.	PR8 Low			PR8 High			XUdorn Low			XUdorn High			Cal0709 Low			Cal0709 High
0	0.000185307	0.000676	0.000718	0.014289	0.030008	0.043857	0.000136	0.001011	0.001124	0.014171	0.041471	0.047967	3.66e-05	0.00051	0.001833	0.003229	0.031493	0.037083
4	0.000177562	0.000775	0.00068	0.006082	0.013616	0.010871	9.7e-05	0.001009	0.000764	0.00648	0.036757	0.029825	0.000198	0.00095	0.001197	0.005561	0.032046	0.040456
20	0.101795	0.133629	0.118201	1.18897	0.662169	0.874364	0.02973	0.14022	0.079653	1.5407	2.98131	3.4701	0.015786	0.046428	0.071892	0.736393	1.68826	1.25021
21	0.124166	0.169376	0.15642	1	1	1	0.054038	0.173025	0.100791	0.960763	4.41075	3.78405	0.012277	0.060459	0.067839	0.664093	1.83129	1.56217
	1.21976	1.26751	1.32334	0.841062	1.51019	1.14369	1.81763	1.23395	1.26538	0.623587	1.47947	1.09047	0.777714	1.30221	0.943624	0.901819	1.08472	1.24953
	1.2702	0.0299302		1.16498	0.193453		1.43899	0.189537		1.06451	0.247412		1.00785	0.154777		1.07869	0.100421

## Sheet: Panel G
	Replication		Shape
	Mean	SEM
PR8 Lo Siat	18.0737	6.7318	47.92	51.46	42.72
PR8 Hi Siat	172.625	59.0883	19.91	20.54	18.68
XUD Lo Siat	5.64343	3.33861	46.57	46.59	53.33
XUD Hi Siat	93.3619	34.5641	43.28	45.36	35.67
Cal Lo siat	2.03143	1.28051	47.44	50.66
Cal Hi Siat	27.0615	12.8017	33.82	34.77	40.23
PR8 Lo Calu	1.01724	0.064683	16.85	17.99	18.66
PR8 Hi Calu	0.375754	0.064453	13.72	14.35	13.15
XUD Lo Calu	0.796991	0.10098	21.46	22.91	19.51
XUD Hi Calu	0.655128	0.124976	12.72	13.14	15.07
Cal Lo Calu	2.64187	1.42736	26.07	26.24	26.34
Cal Hi Calu	1.27691	0.223655	38.14	46.65	44.58
Spearman r
r	0.4685
95% confidence interval	-0.1630 to 0.8277
P value
P (two-tailed)	0.1275
P value summary	ns
Exact or approximate P value?	Exact
Significant? (alpha = 0.05)	No
Number of XY Pairs	12

## Sheet: Panel H
	Replication		Shape
	Mean	SEM
PR8 Lo Siat	1.46308	0.275496	47.92	51.46	42.72
PR8 Hi Siat	1.11353	0.180525	19.91	20.54	18.68
XUD Lo Siat	1.08649	0.102449	46.57	46.59	53.33
XUD Hi Siat	1.03565	0.119046	43.28	45.36	35.67
Cal Lo siat	0.687482	0.052351	47.44	50.66
Cal Hi Siat	0.905897	0.276156	33.82	34.77	40.23
PR8 Lo Calu	1.05374	0.31966	16.85	17.99	18.66
PR8 Hi Calu	1.06328	0.284095	13.72	14.35	13.15
XUD Lo Calu	1.43899	0.189539	21.46	22.91	19.51
XUD Hi Calu	1.06451	0.247411	12.72	13.14	15.07
Cal Lo Calu	1.19695	0.127262	26.07	26.24	26.34
Cal Hi Calu	0.670012	0.32754	38.14	46.65	44.58
Spearman r
r	-0.1958
95% confidence interval	-0.7019 to 0.4416
P value
P (two-tailed)	0.5431
P value summary	ns
Exact or approximate P value?	Exact
Significant? (alpha = 0.05)	No
Number of XY Pairs	12

## Sheet: Panel I
Cell Line	Virus Strain	Efficiency	Efficiency S.E.M.	Shape (% Filaments)
MDCK	PR8	576.773	69.7853	19.91	20.54	18.68
MDCK	XUdorn	247.811	13.981	13.72	14.35	13.15
MDCK	HK68	97.7128	17.2111	15.08	15.3	17.13
MDCK	Cal0709	646.842	48.3666	14.2	16.01	15.39
Calu3	PR8	104.85	23.2321	43.28	45.36	35.67
Calu3	XUdorn	552.703	63.4	12.72	13.14	15.07
Calu3	HK68	11.753	2.54836	50.34	52.44	51.73
Calu3	Cal0709	34.1059	10.7347	40.31	49.07	48.87
A549	PR8	70.2408	26.4306	43.98	44.96	50.28
A549	XUdorn	230.69	84.6503	19.79	22.38	20.6
A549	HK68	5.27956	2.18819	28.66	24.24	28.62
Caco2	Cal0709	24.864	12.7883	38.9	32.03	32.95
Caco2	PR8	23.5353	3.60789	33.82	34.77	40.23
Caco2	XUdorn	24.9438	1.47637	38.14	46.65	44.58
Caco2	HK68	4.51019	0.336265	39.05	41.23	42.49
Caco2	Cal0709	4.98978	1.01659	31.02	49.39	47.56
Spearman r
r	-0.6176
95% confidence interval	-0.8567 to -0.1601
P value
P (two-tailed)	0.0125
P value summary	*
Exact or approximate P value?	Exact
Significant? (alpha = 0.05)	Yes
Number of XY Pairs	16
