# Supplementary material for: Influenza A virus rapidly adapts particle shape to environmental pressures
Source: Nat Microbiol. 2025 Feb 10;10(3):784–94. doi: 10.1038/s41564-025-01925-9 (PMC11879871; doi:10.1038/s41564-025-01925-9)
Supplement: Supplementary file 14 — Source data. [file 41564_2025_1925_MOESM14_ESM.xlsx]

## Sheet: Panel A
Yield	Particles/µL
MOI	MDCK			Calu3				A549			Caco2
2	15100000	8320000	5960000	9380000	7500000		5860000	3700000	3130000	5570000	1670000	7030000	2830000
1	10500000	5480000	3130000	6250000	6250000	521000	4210000	2970000	2380000	4030000	1390000	3570000	1530000	1010000
0.5	3850000	2800000	1790000	5360000	4690000	301000	3460000	2070000	1630000	2770000	685000	1450000	829000	478000
0.25	1000000	1040000	565000	4690000	3750000	135000	2500000	1510000	980000	2310000	269000	633000	339000	268000
0.125	333000	253000		3410000	3410000	30200	1070000	635000		1130000	137000	215000	127000	83500
0.0625	59900	101000		2340000	2210000	14400	759000	232000		288000	65200	43700	40800	30900
0.03125	15400	36700		2080000	1340000	5380	338000	81800		179000	11900	9750	12900	9580
0.015625	8980	13800		1290000	1170000	2180	110000	26900		86000	6680	4420	4780	2860
Shape	% Filaments
MOI	MDCK			Calu3				A549			Caco2
2	21.68	11.6	20.73	13.06	11.44		14.84	11.58	14.5	19.52	18.25	18.58	16.66
1	19.26	12.88	19.17	13.47	11.38	15.89	14.83	11.2	16.84	21.32	19.09	18.56	16.23	17.24
0.5	19.91	13.44	20.26	12.02	11.78	15.85	14.84	12.11	15.64	21.96	19.96	19.79	17.72	17.01
0.25	23.84	14.54	21.47	11.5	10.58	16.71	15.49	10.95	14.29	16.2	20.07	18.98	17.54	17.87
0.125	26.85	18.06		10.16	11.31	15.84	14.2	10.7		18.14	17.42	17.4	16.25	15.81
0.0625	34.58	23.68		11.46	11.03	11.01	15.73	11.11		18.8	20.33	16.28	15.42	16.34
0.03125	38.28	27.72		11.07	11.7	15.98	13.77	11.08		20.61	22.67	18.79	14.78	14.24
0.015625	40.84	30.9		10.13	10.52	16.35	12.63	11.48		17.88	19.9	19.55	15.55	23

## Sheet: Panel B
Yield	Particles/µL
MOI	MDCK			Calu3						A549			Caco2
2	5360000	618000	577000	1670000	17500000	3130000	9120000	8190000	6250000	1350000	1630000	1520000	3770000	21100	29900	48300
1	4690000	355000	367000	8330000	8330000	1040000	5870000	4850000	4220000	653000	504000	1160000	2110000	11100	16700	18100
0.5	4170000	181000	191000	8330000	5560000	495000	3680000	2580000	2110000	208000	194000	726000	1090000	6950	5730	15400
0.25	2210000	80800	66400	4550000	4170000	135000	1810000	1150000	914000	81100	77700	471000	454000	2760	2300	8240
0.125	321000	25800	18900	2270000	1670000	59500	811000	898000	605000	35900	24600	132000	167000	854	1050	2190
0.0625	67500	6570	3620	617000	388000	19700	360000	463000	218000	20300	15000	48400	53800	742	392	774
0.03125	20900	2240	1960	291000	200000	8110	132000	104000	88700	8040	7130	21100	16700	213	242	418
0.015625	3430	1350	1010	148000	87500	5840	77800	27700	15000	3380	2850	6050	6200	183	179	291
Shape	%Filaments
MOI	MDCK			Calu3						A549			Caco2
2	41.74	30.57	31.98	12.22	11.89	6.91	8.62	7.61	8.95	16.17	15.33	46.45	16.17	33.67	35.52	50.55
1	35.49	20.25	30	9.34	9.56	7.16	8.6	7.04	7.6	16.41	18.39	44.11	16.43	30.64	33.8	51.05
0.5	31.94	31.78	29.68	10	9.38	7.36	8.68	6.93	6.93	16.87	17.95	44.59	18.07	27.29	29.24	47.31
0.25	35.99	34.09	32.64	9.27	10.45	14.31	8.58	7.83	8.64	18.4	20.48	43.94	17.68	36.86	30.02	46.13
0.125	38.05	34.31	33.61	14.78	15.41	13.77	9.62	7.63	8.12	20.3	24.13	47.33	16.5	21.46	22.53	55.09
0.0625	40.93	32.72	27.04	25.97	26.42	16	11.34	9.51	11.09	20.8	23.37	48.36	15.59	26.4	26.6	52.47
0.03125	44.77	30.17	26.38	29.58	30.09	17.31	11.75	9.81	12.5	25.28	21.22	44.84	15.06	23.53	29.31	58.45
0.015625	44.66	23.77	25.1	31.79	28.82	13.85	13.11	12.31	14.82	24.44	23.43	48.98	16.13	27.27	18.6	63.64

## Sheet: Panel C
Yield	Particles/µL
MOI	MDCK			Calu3						A549			Caco2
2	2680000	424000	331000	2080000	1790000	356000	1640000	1570000	1370000	375000	262000	628000	27200	106000	80200
1	1440000	205000	185000	1320000	1090000	271000	1280000	1120000	975000	267000	168000	497000	20800	53300	54100
0.5	1020000	85400	68700	926000	526000	122000	697000	626000	753000	161000	107000	422000	7650	35900	40300
0.25	1790000	33000	34300	746000		56100	550000	438000	458000	70900	36600	423000	3620	16400	20300
0.125	155000	14000	8470	129000	124000	30200	421000	375000	249000	31000	13400	217000	2010	6150	6760
0.0625	41100	8790	8940	53200	38300	8100	178000	183000	169000	8280	2800	109000	1230	1690	1470
0.03125	8530	3880	3290	28800	21300	4770	93600	83700	64100	2760	1370	58400	367	903	968
0.015625	2380	1650	1660	20300	13200	2850	45400	44300	18200	1080	604	12900	292	524	565
Shape	%Filaments
MOI	MDCK			Calu3						A549			Caco2
2	31.17	42.07	54.85	12.6	12.18	13.06	12.73	12.52	10.42	29.06	18.19	31.89	26.33	24.71	25.73
1	34.44	44.43	50.26	13.8	13.99	12.54	12.78	13.66	10.3	32.74	23.07	36.14	28.22	25.42	26.26
0.5	37.21	55.19	49.5	18.14	22.18	14.44	15.09	16.95	9.26	33.29	27.61	39.98	37.36	29.85	30.66
0.25	41.84	55.24	44.59	19.17		16.16	15.53	17.34	11.28	36.96	28.74	47.44	39.4	37.39	34.97
0.125	43.39	51.97	41.21	38.31	37.2	13.78	14.46	14.74	13.63	44.64	34.06	46.81	36.93	38.81	36.06
0.0625	45.75	55.86	47.72	39.17	39.98	19.51	13.94	13.97	16.4	45.97	38.56	47.69	33.11	47.64	46.11
0.03125	40.37	50.54	50.21	37.67	40.72	19.06	14.51	15.68	20.7	45.85	39.36	46.5
0.015625	36.36	43.04	56.25	37.4	35.75	21.64	17.41	17.29	21.19	42.69	44.64	46.21

## Sheet: Panel D
Yield	Particles/µL
MOI	MDCK				A549			Calu3			Caco2
2	157000	571000	329000	10700				710000	851000	648000	19600	13900	19400
1	77000	554000	202000	79200	110000	37000	102000	614000	628000		15200	9860	10900
0.5	42600	194000	150000	66000	48500	30900	32200	563000	485000	463000	7530	7380	8260
0.25	17000	98500	101000	41400	28000	18900	30200	517000	411000	352000	4820	7430	6570
0.125	8010	49400	35200	23000	18400	13000	16300	451000	437000	288000	3540	4900	6160
0.0625	3790	10600	22000	14600	11700	10200	7010	351000	337000	153000	3560	4370	5600
0.03125	2910	4060	12700	9400	7230	7150	5200	380000	336000	82400	2300	4380	4950
0.015625	2280	2710	8370	6760	6310	5860	4170	555000	366000	37900	2310	4410	4700
0.0078125					5080	5960	3100
Shape	%Filaments
MOI	MDCK				A549			Calu3			Caco2
2	27.12	34.49	41.98	42.86				62.66	49.64	38.56	42.36	36.61	32.21
1	31.83	36.71	41.39	43.47	35.02	34.09	50.06	52.17	49.82	37.5	37.55	40.83	33.44
0.5	31.52	40.1	42.28	41.35	32.23	32.34	52.14	50.79	49.89	33.44
0.25	31.66	38.15	44.86	37.53	31.66	31.01	44.68	50.4	52	31.55
0.125	43.13	35.85	44.37	37.86	33.71	33.58	48.08	54.48	51.98	30.43
0.0625	43.4	40.21	46.39	36.68	32.24	33.39	45.18	52.34	54.03	25.05
0.03125								49.56	52.73	18.03
0.015625								45.26	45.09	13.86
0.0078125
