# Supplementary material for: Influenza A virus rapidly adapts particle shape to environmental pressures
Source: Nat Microbiol. 2025 Feb 10;10(3):784–94. doi: 10.1038/s41564-025-01925-9 (PMC11879871; doi:10.1038/s41564-025-01925-9)
Supplement: Supplementary file 15 — Source data. [file 41564_2025_1925_MOESM15_ESM.xlsx]

## Sheet: Panel A
	Yield (Particles/µL)
Baloxavir (nM)	PR8 MOI 0.3 in Calu3			PR8 MOI 10 in Calu3
200				303000	341000	253000
150				389000	503000	255000
100				588000	768000	279000
75				2030000	1070000	339000
50				3130000	1120000	429000
37.5				4870000	1640000	923000
5				11600000	6610000	11500000
400	4420	4110	2990
200	6030	19600	3190
150	9230	113000	3000
100	29600	73600	3000
75	60400	81100	3190
50	397000	207000	5360
37.5	570000	474000	12500
25	1220000	573000	178000
18.75	1070000	460000	347000
9.375	1950000	699000	933000
5	3380000	1260000	2880000

## Sheet: Panel B
Baloxavir		Untreated
MOI 10	MOI 0.3	MOI 10	MOI 0.3
25.38	10.92	4.71	5.3
23.32	10.15	9.15	9.19
18.17	7.41	10.72	8.55
26.19	8.48
23.59	8.41
21.38	14.67
17.56	13.2
16.11	11.6
12.92	12.6
30.17	13.27
29.27	12.75
30.05	15.97
29.4
26.37
18.62

## Sheet: Panel C
	Yield (Particles/µL)
Baloxavir (nM)	Xudorn MOI 0.3 in Calu3			XUdorn MOI 10 in Calu3
200	63300	66100	66300
150	145000	423000	64000
100	722000	2640000	69300
75	5420000	3400000	192000
50	9440000	2830000	363000
37.5	18800000	5630000	1930000
5	32200000	21400000	25800000
50				6410	3400	1360
37.5				11700	10100	1500
25				47100	18800	4060
18.75				47100	12400	12200
9.375				400000	41700	173000
5				1520000	255000	2020000

## Sheet: Panel D
Baloxavir		Untreated
MOI 10	MOI 0.3	MOI 10	MOI 0.3
13.66	10.44	4.71	5.3
15.39	9.58	9.15	9.19
13.93	7.37	10.72	8.55
13.45	12.03
11.79	9.19
16.07	11.03
17.92
21.18
24.37
21.07
