# Supplementary material for: Influenza A virus rapidly adapts particle shape to environmental pressures
Source: Nat Microbiol. 2025 Feb 10;10(3):784–94. doi: 10.1038/s41564-025-01925-9 (PMC11879871; doi:10.1038/s41564-025-01925-9)
Supplement: Supplementary file 16 — Source data. [file 41564_2025_1925_MOESM16_ESM.xlsx]

## Sheet: Panel A
MEDI8852 IgG	Yield	Particles/µL										Shape	% Filaments																					Log transformed yields for t-tests:	MEDI8852 IgG	Yield	Particles/µL
nM antibody	PRE			POST			ALL				nM antibody	PRE			POST			ALL																	nM antibody	PRE			POST			ALL
0	1800000	2000000	3500000	1700000	2100000	960661	1000000	3800000	3000000		0	11.28	9.92	9	13.23	9.38	10.56	10.97	10.08	9.7						P-values	Yield								0	6.25527	6.30103	6.54407	6.23045	6.32222	5.98257	6	6.57978	6.47712
1.03	1600000	1800000	3500000	1400000	2100000	1.00015e+06	1200000	2500000	2300000		1.03	10.35	9.91	9.76	14.91	10.02	11.32	11.75	10.67	11.28							PRE	POST	ALL						1.03	6.20412	6.25527	6.54407	6.14613	6.32222	6.00007	6.07918	6.39794	6.36173
3.09	2000000	2000000	3000000	1400000	2000000	910629	880000	2000000	1600000		3.09	11.76	9.42	9.18	15.31	9.54	11.95	12.63	10.9	13.31						Sa Y8-1A6	9.03e-12	0.0459171	1.39466e-09						3.09	6.30103	6.30103	6.47712	6.14613	6.30103	5.95934	5.94448	6.30103	6.20412
9.3	1600000	1600000	3200000	1000000	1400000	506256	370000	1500000	730000		9.3	10.19	10.03	9.04	16.49	12.22	15.92	19.58	14.72	15.62						Sb H36-26	3.5462e-10	5.33931e-05	1.063e-11						9.3	6.20412	6.20412	6.50515	6	6.14613	5.70437	5.5682	6.17609	5.86332
27.8	1100000	1200000	1500000	200000	390000	89240	52000	110000	68000		27.8	12.72	10.74	10.14	24.6	20.16	22.95	38.39	28.08	35.24						Ca H2-4B1-14	7.4188e-10	0.112322	5.595e-10						27.8	6.04139	6.07918	6.17609	5.30103	5.59106	4.95056	4.716	5.04139	4.83251
83.3	640000	590000	590000	71000	95000	31950	20000	38000	24000		83.3	13.26	12.82	12.98	33.97	32.36	27.98	41.88	37.54	40.63						Cb H9-D3-4R2	1.4506e-09	0.0135047	1.74669e-09						83.3	5.80618	5.77085	5.77085	4.85126	4.97772	4.50447	4.30103	4.57978	4.38021
250	200000	210000	230000	57000	68000	24430	7700	10000	7900		250	15.95	15.94	17.82	34.28	35.29	33.36	45.35	51.6	41.11						MEDI8852	1.8e-09	8.53e-08	6e-09						250	5.30103	5.32222	5.36173	4.75587	4.83251	4.38792	3.88649	4	3.89763
500	80000	66000	48000	44000	55000	23410	6000	6500	5200		500	20.1	22.84	25.09	37.53	35.96	35.2	47.95	62.12	41.49						Fi6	2.8184e-06	3.265e-07	2.1e-09						500	4.90309	4.81954	4.68124	4.64345	4.74036	4.3694	3.77815	3.81291	3.716
1500	1700	4800	4100	34000	48000	18580	670	5000	1300		1500	29.23	38.62	40.34	40.25	41.82	42.68	59.7		55.12						CR9114	2.1212e-06	2.393e-07	3.6e-09						1500	3.23045	3.68124	3.61278	4.53148	4.68124	4.26905	2.82607	3.69897	3.11394
																										NA2-1c1	0.0587128	1.664e-07	6.88e-08
Fi6	Yield	Particles/µL										Shape	% Filaments													NA2-10e10	0.0121872	2.106e-06	3.886e-07						Fi6	Yield	Particles/µL
nM antibody	PRE			POST			ALL				nM antibody	PRE			POST			ALL								monoclonalAb65	0.372281	0.17383	0.00809223						nM antibody	PRE			POST			ALL
1	1600000	2000000	2900000	1500000	1400000	3500000	1100000	1900000	1300000		1	10.59	8.89	8.81	13.33	10.84	15.28	13.16	12.6	13.06						14c2	2.0098e-08	0.0190618	6.888e-10						1	6.20412	6.30103	6.4624	6.17609	6.14613	6.54407	6.04139	6.27875	6.11394
3.1	1400000	1900000	2500000	1200000	1000000	1500000	760000	1100000	470000		3.1	10.56	9.02	9.18	13.65	12.44	18.97	14.9	14.28	17.93						O19	0.249944	0.479411	0.0892117						3.1	6.14613	6.27875	6.39794	6.07918	6	6.17609	5.88081	6.04139	5.6721
9.3	1400000	1700000	1500000	470000	630000	580000	530000	310000	70000		9.3	11.9	8.95	9.52	16.86	13.11	16.31	18.2	20.06	29.11							Shape								9.3	6.14613	6.23045	6.17609	5.6721	5.79934	5.76343	5.72428	5.49136	4.8451
27.8	1100000	1000000	1100000	52000	69000	260000	84000	30000	13000		27.8	11.98	10.65	10.51	29	23.63	17.96	30.2	36.11	41.58							PRE	POST	ALL						27.8	6.04139	6	6.04139	4.716	4.83885	5.41497	4.92428	4.47712	4.11394
83.3	540000	560000	550000	28000	26000	110000	18000	13000	5700		83.3	15.49	14.23	13.79	34.54	35.26	18.63	37.93	44.3	38.38						Sa Y8-1A6	0.00020254	0.130531	5.17353e-08						83.3	5.73239	5.74819	5.74036	4.44716	4.41497	5.04139	4.25527	4.11394	3.75587
250	150000	170000	84000	16000	13000	69000	6500	6900	3400		250	22.7	17.19	21.91	34.09	36.52	18	38.53	44.09	34.3						Sb H36-26	1.04661e-05	0.00183743	0.00104156						250	5.17609	5.23045	4.92428	4.20412	4.11394	4.83885	3.81291	3.83885	3.53148
																										Ca H2-4B1-14	3.53812e-05	0.140011	0.0081818
CR9114	Yield	Particles/µL										Shape	% Filaments													Cb H9-D3-4R2	9.51797e-05	0.00853037	1.2593e-06						CR9114	Yield	Particles/µL
nM antibody	PRE			POST			ALL				nM antibody	PRE			POST			ALL								MEDI8852	5.86025e-08	2.51e-12	1.801e-11						nM antibody	PRE			POST			ALL
1	1000000	1600000	2900000	1800000	1500000	4200000	1100000	2300000	1700000		1	10.59	9.27	9.18	10.85	9.88	13.45	13.16	10.32	11.33						Fi6	2.84585e-06	5.31388e-05	4.41219e-09						1	6	6.20412	6.4624	6.25527	6.17609	6.62325	6.04139	6.36173	6.23045
3.1	1400000	1900000	2500000	1400000	1700000	2800000	760000	1800000	970000		3.1	10.56	9.43	9.59	12.24	11.06	14.76	14.9	12.57	14.43						CR9114	1.07626e-05	2.14207e-06	2.89087e-08						3.1	6.14613	6.27875	6.39794	6.14613	6.23045	6.44716	5.88081	6.25527	5.98677
9.3	1800000	1200000	2200000	960000	1600000	1000000	530000	1000000	550000		9.3	11.9	9.41	9.83	15.43	11.92	15.58	18.2	15.62	18.21						NA2-1c1	0.00631837	5.41235e-09	3.99e-12						9.3	6.25527	6.07918	6.34242	5.98227	6.20412	6	5.72428	6	5.74036
27.8	960000	790000	1200000	530000	600000	440000	84000	130000	78000		27.8	11.98	10.58	10.62	16.38	15.98	15.1	30.2	27.1	27.19						NA2-10e10	1.313e-05	2.5664e-10	4.9942e-10						27.8	5.98227	5.89763	6.07918	5.72428	5.77815	5.64345	4.92428	5.11394	4.89209
83.3	740000	400000	400000	95000	150000	200000	18000	25000	12000		83.3	15.49	12.67	13.02	27.79	25.61	18.17	37.93	38.46	35.75						monoclonalAb65	0.105184	0.00237845	3.2844e-10						83.3	5.86923	5.60206	5.60206	4.97772	5.17609	5.30103	4.25527	4.39794	4.07918
250	160000	130000	130000	43000	41000	85000	6500	12000	7600		250	22.7	17.22	17.78	31.72	34.87	22.06	38.53	32.5	29.12						14c2	4.25665e-05	0.00104162	2.73054e-05						250	5.20412	5.11394	5.11394	4.63347	4.61278	4.92942	3.81291	4.07918	3.88081
																										O19	0.229444	0.0226709	2.65651e-06
mAb65	Yield	Particles/µL										Shape	% Filaments																						mAb65	Yield	Particles/µL
nM antibody	PRE			POST			ALL				nM antibody	PRE			POST			ALL																	nM antibody	PRE			POST			ALL
2.1	1500000	2800000	2500000	1400000	2300000	4400000	1300000	2000000	3300000		2.1	8.03	9.74	9.23	10.32	8.82	10.32	8.23	9.5	9.84															2.1	6.17609	6.44716	6.39794	6.14613	6.36173	6.64345	6.11394	6.30103	6.51851
6.2	1800000	2000000	2100000	1000000	1700000	4300000	790000	1300000	1000000		6.2	8.96	12.14	9.28	14.12	15.25	9.62	17.7	16.06	16.63															6.2	6.25527	6.30103	6.32222	6	6.23045	6.63347	5.89763	6.11394	6
18.5	1700000	2600000	2500000	1200000	1700000	4200000	690000	1100000	930000		18.5	13.14	9.24	9.04	16.13	17.72	9.3	20.19	18.32	18.05															18.5	6.23045	6.41497	6.39794	6.07918	6.23045	6.62325	5.83885	6.04139	5.96848
55.6	1700000	2500000	2900000	900000	1900000	3900000	630000	1200000	1100000		55.6	9.34	9.06	8.91	20.39	13.67	10.21	21.32	20.09	19.9															55.6	6.23045	6.39794	6.4624	5.95424	6.27875	6.59106	5.79934	6.07918	6.04139
166.7	2000000	1900000	1800000	870000	1400000	3600000	630000	1100000	1000000		166.7	9.77	10.06	9.4	19.11	21.12	10.93	24.45	22.02	20.9															166.7	6.30103	6.27875	6.25527	5.93952	6.14613	6.5563	5.79934	6.04139	6
500	1800000	1900000	2000000	900000	1100000	3400000	460000	1200000	1300000		500	10.91	10.79	10.68	21.14	22.67	10.64	22.04	21.8	22.15															500	6.25527	6.27875	6.30103	5.95424	6.04139	6.53148	5.66276	6.07918	6.11394
14c2	Yield	Particles/µL										Shape	% Filaments																						14c2	Yield	Particles/µL
nM antibody	PRE			POST			ALL				nM antibody	PRE			POST			ALL																	nM antibody	PRE			POST			ALL
2.1	1600000	1700000	2300000	1500000	1900000	3300000	1700000	2500000	2300000		2.1	9.16	9.34	9.03	8.9	8.98	10.09	11.48	9.24	10.01															2.1	6.20412	6.23045	6.36173	6.17609	6.27875	6.51851	6.23045	6.39794	6.36173
6.2	1100000	1900000	2600000	1600000	1300000	3200000	800000	1500000	1700000		6.2	10.22	10	8.63	10.92	13.49	10.27	17.59	13.96	15.83															6.2	6.04139	6.27875	6.41497	6.20412	6.11394	6.50515	5.90309	6.17609	6.23045
18.5	1600000	2300000	2500000	1700000	1300000	2500000	810000	1300000	1000000		18.5	9.32	9.26	8.45	10.22	16.39	10.71	19.9	16.44	15.52															18.5	6.20412	6.36173	6.39794	6.23045	6.11394	6.39794	5.90849	6.11394	6
55.6	2300000	1800000	3200000	1300000	1000000	3000000	430000	940000	940000		55.6	8.32	9.68	8.71	14.76	18.98	9.57	21.39	20.62	17.61															55.6	6.36173	6.25527	6.50515	6.11394	6	6.47712	5.63347	5.97313	5.97313
166.7	990000	1300000	1200000	1200000	870000	2300000	340000	620000	430000		166.7	10.16	10.79	9.92	15.45	20.28	11.09	28.53	22.88	22.12															166.7	5.99564	6.11394	6.07918	6.07918	5.93952	6.36173	5.53148	5.79239	5.63347
500	36000	16000	12000	1500000	490000	1400000	10000	6200	5900		500	21.11	22.36	14.78	15.43	23.34	13.65	34.41	34.89	19.97															500	4.5563	4.20412	4.07918	6.17609	5.6902	6.14613	4	3.79239	3.77085
O19	Yield	Particles/µL										Shape	% Filaments																						O19	Yield	Particles/µL
nM antibody	PRE			POST			ALL				nM antibody	PRE			POST			ALL																	nM antibody	PRE			POST			ALL
0	1400000	1600000	2400000		2000000	3600000	1300000	2100000	2800000		0	9.43	9.87	9.38		10.09	10.57	11.58	10.02	10.7															0	6.14613	6.20412	6.38021		6.30103	6.5563	6.11394	6.32222	6.44716
6.2	1700000	2400000	2500000		2100000	3700000	1700000	2000000	2800000		6.2	10.27	9.17	8.98		9.56	10.19	10.94	10.81	10.81															6.2	6.23045	6.38021	6.39794		6.32222	6.5682	6.23045	6.30103	6.44716
18.5	1500000	1800000	3300000		1500000	4700000	1400000	1700000	2600000		18.5	9.24	9.96	8.55		10.56	9.94	10.72	11.06	10.45															18.5	6.17609	6.25527	6.51851		6.17609	6.6721	6.14613	6.23045	6.41497
55.6	1500000	2000000	3100000		1600000	3200000	810000	1700000	2200000		55.6	12.28	9.07	8.9		13.25	14.71	17.65	14.56	13.47															55.6	6.17609	6.30103	6.49136		6.20412	6.50515	5.90849	6.23045	6.34242
166.7	1600000	1800000	3000000		1200000	2900000	1000000	1600000	1600000		166.7	10.61	9.54	8.57		15.07	11.62	15.58	16.38	16.03															166.7	6.20412	6.25527	6.47712		6.07918	6.4624	6	6.20412	6.20412
500	1200000	1700000	2500000		1300000	3300000	890000	1700000	1900000		500	10.61	9.95	8.85		15.08	10.4	19	16.56	15.53															500	6.07918	6.23045	6.39794		6.11394	6.51851	5.94939	6.23045	6.27875
1c1	Yield	Particles/µL										Shape	% Filaments																						1c1	Yield	Particles/µL
nM antibody	PRE			POST			ALL				nM antibody	PRE			POST			ALL																	nM antibody	PRE			POST			ALL
1	1200000	1700000	3000000	940000	1600000	528174	510000	1400000	980000		1	11.96	8.46	9.14	11.63	10.96	13.95	15.74	13.92	12.9															1	6.07918	6.23045	6.47712	5.97313	6.20412	5.72278	5.70757	6.14613	5.99123
3.1	1100000	1700000	2500000	150000	1100000	105540	78000	240000	140000		3.1	11.88	10.18	10.18	34.42	13.31	35.04	47.25	32.43	41.05															3.1	6.04139	6.23045	6.39794	5.17609	6.04139	5.02342	4.89209	5.38021	5.14613
9.3	1100000	1700000	1900000	66000	81000	53230	22000	54000	56000		9.3	11.38	10.12	10.02	49.94	49.4	43.77	62.83	55.36	48.7															9.3	6.04139	6.23045	6.27875	4.81954	4.90849	4.72616	4.34242	4.73239	4.74819
27.8	1300000	1400000	2300000	48000	53000	54100	32000	41000	61000		27.8	10.75	10.23	11.47	48.81	54.64	48.96	64.84	61.4	57.46															27.8	6.11394	6.14613	6.36173	4.68124	4.72428	4.7332	4.50515	4.61278	4.78533
83.3	1300000	1500000	1500000	39000	62000	51150	31000	52000	41000		83.3	12.03	11.63	12.59	49.58	54.83	52.49	64.07	58.35	62.94															83.3	6.11394	6.17609	6.17609	4.59106	4.79239	4.70885	4.49136	4.716	4.61278
250	740000	1500000	1400000	46000	57000	69690	27000	48000	39000		250	14.47	11.62	13.19	52.47	69.39	54.54	65.48	69.85	60.73															250	5.86923	6.17609	6.14613	4.66276	4.75587	4.84317	4.43136	4.68124	4.59106
10e10	Yield	Particles/µL										Shape	% Filaments																						10e10	Yield	Particles/µL
nM antibody	PRE			POST			ALL				nM antibody	PRE			POST			ALL																	nM antibody	PRE			POST			ALL
1	1500000	2200000	3200000	900000	1300000	591114	900000	1300000	860000		1	9.9	8.53	8.89	17.55	21.15	21.87	17.52	21.44	18.99															1	6.17609	6.34242	6.50515	5.95424	6.11394	5.77167	5.95424	6.11394	5.9345
3.1	1400000	2200000	2600000	550000	970000	341509	560000	640000	440000		3.1	10.8	9.28	9.56	18.48	18.65	23.13	21.09	23.49	19.72															3.1	6.14613	6.34242	6.41497	5.74036	5.98677	5.5334	5.74819	5.80618	5.64345
9.3	1500000	2000000	2400000	330000	700000	183280	230000	240000	300000		9.3	12.07	10.88	10.08	19.64	18.86	25.41	29.06	32.35	22.96															9.3	6.17609	6.30103	6.38021	5.51851	5.8451	5.26312	5.36173	5.38021	5.47712
27.8	1400000	1300000	2000000	180000	290000	203110	140000	110000	190000		27.8	11.62	13.2	11.21	34.96	36.01	30.82	41.6	41.42	35.85															27.8	6.14613	6.11394	6.30103	5.25527	5.4624	5.30773	5.14613	5.04139	5.27875
83.3	960000	1100000	1800000	200000	210000	114980	71000	110000	120000		83.3	14.78	17.76	15.41	39.93	45.18	36.6	47.34	39.15	41.87															83.3	5.98227	6.04139	6.25527	5.30103	5.32222	5.06062	4.85126	5.04139	5.07918
250	690000	940000	1100000	140000	160000	95870	56000	71000	98000		250	17.08	18.75	15.4	41.25	48.25	41.16	59.89	57.77	47.81															250	5.83885	5.97313	6.04139	5.14613	5.20412	4.98168	4.74819	4.85126	4.99123
Sb H36-26	Yield	Particles/µL										Shape	% Filaments																						Sb H36-26	Yield	Particles/µL
nM antibody	PRE			POST			ALL				nM antibody	PRE			POST			ALL																	nM antibody	PRE			POST			ALL
0.13	160000	850000	710000	1200000	2900000	862396	74000	640000	280000		0.13	11.64	8.65	9.15	12.21	9.53	10.45	21.31	12.18	14.97															0.13	5.20412	5.92942	5.85126	6.07918	6.4624	5.93571	4.86923	5.80618	5.44716
0.2	7300	14000	23000	1200000	2800000	784960	60	2500	2700		0.2	17.88	21.59	16.32	12.61	9.4	9.75		31.3	16.54															0.2	3.86332	4.14613	4.36173	6.07918	6.44716	5.89485	1.77815	3.39794	3.43136
0.3	2400	1500	1700	1200000	2800000	763980	30	20	260		0.3	19.32	24.5	26.19	11.64	9.41	9.78																		0.3	3.38021	3.17609	3.23045	6.07918	6.44716	5.88308	1.47712	1.30103	2.41497
0.75	260	180	20	620000	2100000	356395	45	120	230		0.75				14.57	10.23	10.65																		0.75	2.41497	2.25527	1.30103	5.79239	6.32222	5.55193	1.65321	2.07918	2.36173
1.9	340	110	40	290000	1100000	81620	50	30	70		1.9				15.52	11.45	13.95																		1.9	2.53148	2.04139	1.60206	5.4624	6.04139	4.9118	1.69897	1.47712	1.8451
4.7	610	120	70	79000	280000	9090	120	30	70		4.7				18.16	12.65	21.12																		4.7	2.78533	2.07918	1.8451	4.89763	5.44716	3.95856	2.07918	1.47712	1.8451
Sa Y8-1A6	Yield	Particles/µL										Shape	% Filaments																						Sa Y8-1A6	Yield	Particles/µL
nM antibody	PRE			POST			ALL				nM antibody	PRE			POST			ALL																	nM antibody	PRE			POST			ALL
0.6	1200000	1800000	2300000	1500000	3400000	1.21663e+06	1200000	1900000	2100000		0.6	10.44	9.08	8.39	8.87	8.79	9.22	9.81	9.57	10.84															0.6	6.07918	6.25527	6.36173	6.17609	6.53148	6.08516	6.07918	6.27875	6.32222
0.9	1000000	1900000	2100000	1600000	2500000	1.39355e+06	1100000	1900000	1400000		0.9	11.82	8.74	8.6	9.64	9.1	9.33	11.31	9.59	11.24															0.9	6	6.27875	6.32222	6.20412	6.39794	6.14412	6.04139	6.27875	6.14613
1.3	930000	1600000	1800000	1800000	3000000	1.17362e+06	800000	1700000	1300000		1.3	9.34	9.12	8.87	9.63	8.69	8.96	11.48	9.44	11.67															1.3	5.96848	6.20412	6.25527	6.25527	6.47712	6.06953	5.90309	6.23045	6.11394
2	230000	290000	410000	1400000	3000000	1.34321e+06	240000	370000	350000		2	12.22	12.25	10.71	10.32	9.34	10.34	14.77	12.24	15.26															2	5.36173	5.4624	5.61278	6.14613	6.47712	6.12814	5.38021	5.5682	5.54407
3	11000	8000	16000	1400000	3400000	1.0447e+06	800	1200	3200		3	20.11	21.52	15.34	9.34	10.5	9.92	30.19	29.57	34.07															3	4.04139	3.90309	4.20412	6.14613	6.53148	6.01899	2.90309	3.07918	3.50515
30	290	230	120	1100000	2400000	388054	40	320	520		30				8.51	8.14	8.82																		30	2.4624	2.36173	2.07918	6.04139	6.38021	5.58889	1.60206	2.50515	2.716
Ca H2-4B1-14	Yield	Particles/µL										Shape	% Filaments																						Ca H2-4B1-14	Yield	Particles/µL
nM antibody	PRE			POST			ALL				nM antibody	PRE			POST			ALL																	nM antibody	PRE			POST			ALL
6.7	1100000	1600000	220000	1200000	2200000	1.23215e+06	860000	2000000	1500000		6.7	9.67	9	8.53	16.83	8.86	10.39	11.38	9.72	12.09															6.7	6.04139	6.20412	5.34242	6.07918	6.34242	6.09066	5.9345	6.30103	6.17609
10	810000	1600000	1500000	1300000	2300000	1.30057e+06	520000	1800000	730000		10	9.14	9.59	9.57	16.93	9.75	9.7	14.88	11.08	13.73															10	5.90849	6.20412	6.17609	6.11394	6.36173	6.11413	5.716	6.25527	5.86332
15	160000	950000	210000	1400000	3100000	1.0598e+06	230000	1100000	94000		15	10.86	9.88	11.83	14.31	8.87	10.15	15.99	11.25	16.25															15	5.20412	5.97772	5.32222	6.14613	6.49136	6.02523	5.36173	6.04139	4.97313
22.5	17000	42000	19000	1200000	2900000	960851	1200	59000	2400		22.5	16.17	19.67	17.18	13.38	9.61	9.95	26.5	19.16	21.52															22.5	4.23045	4.62325	4.27875	6.07918	6.4624	5.98266	3.07918	4.77085	3.38021
33.7	550	1900	410	1200000	2700000	782039	25	640	1000		33.7	22.73	21.62		15.74	10.35	11.06			17.65															33.7	2.74036	3.27875	2.61278	6.07918	6.43136	5.89323	1.39794	2.80618	3
50.6	170	620	50	1300000	2600000	697811	65	680	200		50.6				14.61	10.1	11.14																		50.6	2.23045	2.79239	1.69897	6.11394	6.41497	5.84374	1.81291	2.83251	2.30103
Cb H9-D3-4R2	Yield	Particles/µL										Shape	% Filaments																						Cb H9-D3-4R2	Yield	Particles/µL
nM antibody	PRE			POST			ALL				nM antibody	PRE			POST			ALL																	nM antibody	PRE			POST			ALL
0	1600000	2600000	2800000	1200000	3200000	967228	1800000	2700000	2500000		0	11.17	8.58	8.5	15.18	8.51	11.37	7.75	9.06	11.33															0	6.20412	6.41497	6.44716	6.07918	6.50515	5.98553	6.25527	6.43136	6.39794
10	210000	460000	110000	1300000	2800000	718330	130000	660000	33000		10	14.16	11.29	11.98	14.27	9.56	12.59	21.7	13.76	35.26															10	5.32222	5.66276	5.04139	6.11394	6.44716	5.85632	5.11394	5.81954	4.51851
15	52000	250000	30000	1300000	3000000	687681	6900	140000	2100		15	14.26	12.4	14.71	13.19	8.45	12.94	33.24	20.99	51.9															15	4.716	5.39794	4.47712	6.11394	6.47712	5.83739	3.83885	5.14613	3.32222
22.5		20000	3200	1400000	2700000	540686	350	2300	340		22.5		19.62	22.57	12.68	9.97	13.65		39.22																22.5		4.30103	3.50515	6.14613	6.43136	5.73295	2.54407	3.36173	2.53148
33.7		3200	680	720000	1900000	267130	45	540	320		33.7		26.85		15.5	10.96	18.35																		33.7		3.50515	2.83251	5.85733	6.27875	5.42672	1.65321	2.73239	2.50515
50.6		1000	380	1100000	1500000	142300	110	900	930		50.6		26.21		17.26	10.59	27.61																		50.6		3	2.57978	6.04139	6.17609	5.1532	2.04139	2.95424	2.96848
