# Supplementary material for: Influenza A virus rapidly adapts particle shape to environmental pressures
Source: Nat Microbiol. 2025 Feb 10;10(3):784–94. doi: 10.1038/s41564-025-01925-9 (PMC11879871; doi:10.1038/s41564-025-01925-9)
Supplement: Supplementary file 17 — Source data. [file 41564_2025_1925_MOESM17_ESM.xlsx]

## Sheet: Panel A
MEDI8852	Yield	Particles/µL																Shape	% Filaments																									Log transformed data for t test:	MEDI8852	Yield	Particles/µL
nM antibody	PRE					POST					ALL						nM antibody	PRE					POST					ALL								P-values	Yield								nM antibody	PRE
0	2200000		5300000	2.67857e+06	6500000	2700000		2600000	2.07192e+06	3400000	18000000		2900000		2400000		0	14.69		10.8	11.02	8	16.91		11.2	12.42	10.6	14.61		10.3		11.5					PRE	POST	ALL						0	6.34242		6.72428	6.4279
1.03	2100000		2800000	2.45902e+06		2100000		3800000	2.27284e+06	4400000	1500000		3000000		3800000		1.03	14.36		16.7	10.32		16		21.8	13.94	12.38	16.19		22.7		11.7				Sa Y8-1A6	1.42784e-07	0.000259812	2.05208e-06						1.03	6.32222		6.44716	6.39076
3.09	3400000		2200000	2.05479e+06	2500000	2300000		2900000	2.10706e+06	1900000	1500000		2000000		1700000		3.09	13.26		14.4	9.95	9	15.76		21.7	16.58	15.28	15.73		19.9		14.5				Sb H36-26	1.47221e-08	1.57031e-08	3.03285e-06						3.09	6.53148		6.34242	6.31277
9.3	2600000		1700000	2.30769e+06	2200000	1400000		1800000	1.92195e+06	1500000	780000		1400000		1200000		9.3	12.21		14.2	10.42	8.5	17.58		22.8	14.34	17.63	16.63		20.9		15.5				Ca H2-4B1-14	3.90799e-07	0.000806305	2.48068e-06						9.3	6.41497		6.23045	6.36318
27.8	1200000		1700000	1.6129e+06	1500000	640000		1400000	817352	1200000	240000		680000		530000		27.8	12.28		12.4	10.54	9	18.21		21.3	15.3	18.2	17.58		20.2		16				Cb H9-D3-4R2	1.13584e-05	3.50686e-06	2.852e-06						27.8	6.07918		6.23045	6.20761
83.3	740000		1100000	903614	1000000	520000		770000	549626	770000	97000		220000		170000		83.3	15.33		11	9.26	9	17.68		21.7	17.39	17.3	17.97		19.6		15.9				MEDI8852	1.18143e-07	5.21795e-05	4.98257e-09						83.3	5.86923		6.04139	5.95598
250	470000		780000	757576	350000	790000		710000	575953	830000	41000		93000		62000		250	10.77		9.9	8.47	10.5	19.35		22.6	20.29	17.12	21.1		24.1		20.4				Fi6	9.88264e-06	6.11078e-08	4.1554e-08						250	5.6721		5.89209	5.87943
500	88000	5800		177130		610000	330000		451899		8000	16000					500	11.84	16.3		10.36		22.96	22.3		25.66		35.13	19.5							CR9114	3.51544e-06	1.6365e-07	2.10246e-08						500	4.94448	3.76343		5.24829
1500	18000	650		14240		540000	250000		408016		2700	2900					1500	14.21	22.7		12.08		28.06	25.5		25.86		55.51	23.2							NA2-1c1	0.321396	0.000186947	5.97945e-05						1500	4.25527	2.81291		4.15351
																																				NA2-10e10	0.160582	0.00737429	0.0193786
CR9114	Yield	Particles/µL									Shape	% Filaments																								monoclonalAb65	0.255094	0.339015	0.159283						CR9114	Yield	Particles/µL
nM antibody	PRE			POST			ALL				nM antibody	PRE			POST			ALL																		14c2	2.94845e-05	0.0322298	1.75139e-06						nM antibody	PRE			POST
1	2300000	1000000	1.63043e+06	2000000	1100000	3120375	1200000	1100000			1	13.11	12.3	10.21	15.01	18.8	12.79	17.46	13.1																	O19	0.464961	0.0657015	0.323098						1	6.36173	6	6.2123	6.30103
3.1	2300000	350000	1.74419e+06	1300000	960000	1.94462e+06	830000	320000			3.1	12.81	15.5	10.06	18.8	20.6	14.33	16.08	19.4																		Shape								3.1	6.36173	5.54407	6.24159	6.11394
9.3	2600000	260000	1.64835e+06	790000	640000	1247200	330000	54000			9.3	12.05	10.2	8.77	17.21	21.6	16.2	18.13	20.3																		PRE	POST	ALL						9.3	6.41497	5.41497	6.21705	5.89763
27.8	1000000	100000	1.16279e+06	600000	230000	406110	130000	8000			27.8	10.88	9.6	8.28	17.61	21.4	16.67	18.03	23																	Sa Y8-1A6	0.304459	1.40998e-06	9.23418e-05						27.8	6	5	6.0655	5.77815
83.3	370000	42000	576923	200000	97000	121920	20000	5700			83.3	12.39	9.7	13.98	18.67	23.3	20.08	18.31	29.6																	Sb H36-26	0.218466	1.2105e-05	8.89349e-07						83.3	5.5682	4.62325	5.76112	5.30103
250	150000	25000	206330	90000	59000	73480	8200	3400			250	14.61	11.9	10.73	19.85	22.7	23.94	22.22	31.6																	Ca H2-4B1-14	0.99158	0.0738927	0.000646979						250	5.17609	4.39794	5.31456	4.95424
																																				Cb H9-D3-4R2	0.00526473	7.62639e-08	2.63017e-05
Fi6	Yield	Particles/µL									Shape	% Filaments																								MEDI8852	0.0312907	3.28956e-07	0.00024296						Fi6	Yield	Particles/µL
nM antibody	PRE			POST			ALL				nM antibody	PRE			POST			ALL																		Fi6	0.0511778	1.79451e-05	7.14434e-05						nM antibody	PRE			POST
1	2200000	1800000	2.67857e+06	1800000	840000	2.24855e+06	1500000	690000			1	14.55	10.6	10.71	17.24	22.6	15.62	16.95	19																	CR9114	0.399965	1.7014e-05	3.20696e-05						1	6.34242	6.25527	6.4279	6.25527
3.1	1800000	1000000	2.30769e+06	1000000	520000	1.18152e+06	700000	360000			3.1	14.54	10.3	9.73	21.18	24.6	18.11	18.63	22.3																	NA2-1c1	0.423718	3.99008e-09	1.19558e-09						3.1	6.25527	6	6.36318	6
9.3	2000000	950000	1.80723e+06	530000	330000	373774	220000	96000			9.3	13.6	10.2	7.18	20.3	26.2	21.12	19.26	23.9																	NA2-10e10	0.178036	3.3388e-10	2.89766e-08						9.3	6.30103	5.97772	6.25701	5.72428
27.8	1000000	350000	1.22951e+06	280000	140000	249871	76000	20000			27.8	11.87	10.8	9.39	20.32	25	17.07	19.93	24.8																	monoclonalAb65	0.921126	0.407637	0.399899						27.8	6	5.54407	6.08973	5.44716
83.3	460000	110000	704225	110000	56000	101100	17000	3100			83.3	14.09	12.5	9.67	20.18	26.3	21.44	19.67	29.3																	14c2	0.954486	0.218391	0.205835						83.3	5.66276	5.04139	5.84771	5.04139
250	150000	16000	268336	65000	33000	48730	9800	1900			250	18.93	13.7	12.6	19.3	24.2	24.6	21.04	25.1																	O19	0.735473	0.230219	0.724385						250	5.17609	4.20412	5.42868	4.81291
mAb65	Yield	Particles/µL									Shape	% Filaments																																	mAb65	Yield	Particles/µL
nM antibody	PRE			POST			ALL				nM antibody	PRE			POST			ALL																											nM antibody	PRE			POST
2.1	2400000	930000	2919050	2200000		2.41287e+06	2400000	1200000			2.1	12.09	12.9	9.22	16.83		10.24	14.33	12.4																										2.1	6.38021	5.96848	6.46524	6.34242
6.2	2600000	970000	3578750	2100000		3.3649e+06	2200000	1600000			6.2	12.75	12.4	9.45	13.38		14.18	10.77	11.5																										6.2	6.41497	5.98677	6.55373	6.32222
18.5	2900000	2000000	4004300	2500000		3.20361e+06		1500000			18.5	18.04	9.3	8.61	16.84		15.95		12.1																										18.5	6.4624	6.30103	6.60253	6.39794
55.6	3100000	1700000	3521600	1900000		3.19931e+06	2600000	2000000			55.6	11.41	10.4	12.33	19.46		14.48	12.31	11.7																										55.6	6.49136	6.23045	6.54674	6.27875
166.7	2400000	1400000	3563400	1600000		2.07971e+06	2300000	1500000			166.7	13.37	9.6	10	17.93		14.44	12.53	12.8																										166.7	6.38021	6.14613	6.55186	6.20412
500	2500000	1300000	4.18591e+06	1900000		2.53312e+06	1600000	1200000			500	12.48	9.7	9.33	15.89		10.38	16.86	12.2																										500	6.39794	6.11394	6.62179	6.27875
14c2	Yield	Particles/µL									Shape	% Filaments																																	14c2	Yield	Particles/µL
nM antibody	PRE			POST			ALL				nM antibody	PRE			POST			ALL																											nM antibody	PRE			POST
6.2	2100000	1200000	2690000	2100000		2.55151e+06	1900000	1100000			6.2	14.54	10.4	18.01	12.67		15.56	12.64	12.1																										6.2	6.32222	6.07918	6.42975	6.32222
18.5	2100000	1000000	4.39963e+06	2000000		2.32809e+06	2100000	1000000			18.5	12.97	9.4	10.08	9.4		18.17	11.19	11.1																										18.5	6.32222	6	6.64342	6.30103
55.6	1500000	990000	2.73651e+06	2900000		3.16145e+06	1800000	630000			55.6	11.56	10.2	9.43	13.71		13.98	10.42	11																										55.6	6.17609	5.99564	6.4372	6.4624
166.7	550000	180000	852273	1500000		1.39455e+06	360000	89000			166.7	11.22	8.1	8.21	15.98		10.79	13.64	16.7																										166.7	5.74036	5.25527	5.93058	6.17609
500	28000	3500	78340	1100000		894000	1800				500	10.57	10.2	8.77	16.82		15.03	17.03																											500	4.44716	3.54407	4.89398	6.04139
O19	Yield	Particles/µL									Shape	% Filaments																																	O19	Yield	Particles/µL
nM antibody	PRE			POST			ALL				nM antibody	PRE			POST			ALL																											nM antibody	PRE			POST
0	1900000	960000	3.24407e+06	1800000		2.76117e+06	2200000	1500000			0	13.72	10	11.15	19.45		17.37	12.1	12.9																										0	6.27875	5.98227	6.51109	6.25527
6.2	2600000	1200000	2.46787e+06	2100000		2353800	2300000	1800000			6.2	13.5	9.5	17.69	12.97		10.51	12.57	11.7																										6.2	6.41497	6.07918	6.39232	6.32222
18.5	3300000	1300000	4.16413e+06	1800000		3.5734e+06	1900000	2000000			18.5	13.67	9.1	9.83	12.18		15.42	21.25	11.4																										18.5	6.51851	6.11394	6.61952	6.25527
55.6	2600000	1400000	2.36693e+06	2300000		2.37552e+06	2500000	1700000			55.6	11.44	10.1	18.27	21.95		14.7	16.59	10.6																										55.6	6.41497	6.14613	6.37419	6.36173
166.7	1800000	1300000	2390600	2300000		6014250	2500000	950000			166.7	16.67	9.8	12.17	13.75		12.22	13.51	12																										166.7	6.25527	6.11394	6.37851	6.36173
500	1700000	1500000	3.00057e+06	1900000		446927	2100000	1300000			500	13.96	9.9	13.29	14.28		17.44	13.21	11.2																										500	6.23045	6.17609	6.4772	6.27875
1c1	Yield	Particles/µL									Shape	% Filaments																																	1c1	Yield	Particles/µL
nM antibody	PRE			POST			ALL				nM antibody	PRE			POST			ALL																											nM antibody	PRE			POST
1	5000000	2100000	5.98127e+06	2300000	2100000	5734000	3100000	2100000			1	12.51	9.4	10.43	17.27	10.4	9.51	13.98	12.6																										1	6.69897	6.32222	6.77679	6.36173
3.1	5200000	1700000	5326900	1200000	1100000	4197200	1500000	1400000			3.1	12.75	9.9	10.1	30.84	22.1	17.88	28.95	17.8																										3.1	6.716	6.23045	6.72647	6.07918
9.3	3800000	2300000	5.34167e+06	1300000	780000	1.75695e+06	980000	840000			9.3	11.41	10.6	8.93	32.64	35.6	38.76	36.54	37.5																										9.3	6.57978	6.36173	6.72768	6.11394
27.8	4100000	1600000	4021000	770000	450000	1.18167e+06	920000	230000			27.8	10.99	9.7	8.24	34.21	41	36.73	39.45	47.7																										27.8	6.61278	6.20412	6.60433	5.88649
83.3	2600000	1100000	4650600	270000	180000	410667	470000	210000			83.3	10.71	12.4	8.13	39.32	42.7	32.34	44.78	51.2																										83.3	6.41497	6.04139	6.66751	5.43136
250	3200000	2000000	4.10253e+06	1000000	120000	363966	340000	100000			250	10.91	10.6	13.59	34.69	44.4	40.2	43.37	45.7																										250	6.50515	6.30103	6.61305	6
10e10	Yield	Particles/µL									Shape	% Filaments																																	10e10	Yield	Particles/µL
nM antibody	PRE			POST			ALL				nM antibody	PRE			POST			ALL																											nM antibody	PRE			POST
1	2700000	1000000	4517900	2200000	1700000	3.29517e+06	2000000	1300000			1	14.61	10.3	10.09	14.24	10.7	8.88	11.76	11.4																										1	6.43136	6	6.65494	6.34242
3.1	2200000	1100000	2.95013e+06	1900000	1600000	4.07267e+06	1700000	1500000			3.1	14.29	10.7	16.55	16.7	10.1	9.84	15.31	10.4																										3.1	6.34242	6.04139	6.46984	6.27875
9.3	4700000	1400000	3.93753e+06	2000000	3000000	5.39357e+06	2600000	2900000			9.3	13.24	11.3	10.2	20.39	11.5	10.93	15.18	10.9																										9.3	6.6721	6.14613	6.59522	6.30103
27.8	4900000	1000000	5406700	3200000	2400000	5.58533e+06	2900000	2000000			27.8	13.66	11.7	9.81	27.92	18.6	12.41	21.97	10.7																										27.8	6.6902	6	6.73293	6.50515
83.3	3700000	1100000	4891700	2000000	1400000	2.97012e+06	1900000	1300000			83.3	14.51	14.2	11.82	35.62	33.8	28.09	33.92	23.8																										83.3	6.5682	6.04139	6.68946	6.30103
250		1200000	3740300	1400000	690000	1.57031e+06	1500000	910000			250		12	15.73	40.14	37.4	41.34	35.45	35.6																										250		6.07918	6.57291	6.14613
Sb H36-26	Yield	Particles/µL									Shape	% Filaments																																	Sb H36-26	Yield	Particles/µL
nM antibody	PRE			POST			ALL				nM antibody	PRE			POST			ALL																											nM antibody	PRE			POST
0.13	190000	14000	157333	1400000	880000	1.52873e+06	1200				0.13	9.14	8.1	7.37	12.5	15.2	10.36	45.45																											0.13	5.27875	4.14613	5.19682	6.14613
0.2	120000	3800	226450	910000	680000	906655	460				0.2	10.72	8.2	7.52	13.04	16.1	13.1																												0.2	5.07918	3.57978	5.35497	5.95904
0.3	40000		115880	1100000	630000	218160	990				0.3	11.65		8.72	12.46	16.7	12.27																												0.3	4.60206		5.06401	6.04139
0.75	50		10	600000	490000	220840	460				0.75				16.85	21.8	19.96																												0.75	1.69897		1	5.77815
1.9	90		10	28000	67000	4170	550				1.9				25.14	29.8																													1.9	1.95424		1	4.44716
4.7	70		40	200	930	250	600				4.7																																		4.7	1.8451		1.60206	2.30103
Sa Y8-1A6	Yield	Particles/µL									Shape	% Filaments																																	Sa Y8-1A6	Yield	Particles/µL
nM antibody	PRE			POST			ALL				nM antibody	PRE			POST			ALL																											nM antibody	PRE			POST
0.6	790000	310000	1.42857e+06	1900000	1100000	1.92308e+06	510000	280000			0.6	10.72	8.6	7.64	13.43	12.5	10.7	14.44	15.3																										0.6	5.89763	5.49136	6.1549	6.27875
0.9	550000	94000	727600	1700000	860000	1.63487e+06	160000	84000			0.9	14.76	8.5	7.51	10.54	13.3	10.12	20.29	19.7																										0.9	5.74036	4.97313	5.86189	6.23045
1.3	660000	93000	655022	1600000	1100000	1.78571e+06	31000	35000			1.3	8.48	7.4	9.25	12.36	13.2	8.88	29.38	22.2																										1.3	5.81954	4.96848	5.81626	6.20412
2	140000	43000	242820	1700000	1200000	1.54639e+06	530				2	10.49	7.1	8.03	13.18	13.8	9.81																												2	5.14613	4.63347	5.38528	6.23045
3	58000	2100	97790	1200000	880000	1.42857e+06	200				3	11.71	12.3	8.01	14.08	15.1	11.54																												3	4.76343	3.32222	4.99029	6.07918
30	540		150	54000	180000	3510	340				30				24.99	24.2	23.08																												30	2.73239		2.17609	4.73239
Ca H2-4B1-14	Yield	Particles/µL									Shape	% Filaments																																	Ca H2-4B1-14	Yield	Particles/µL
nM antibody	PRE			POST			ALL				nM antibody	PRE			POST			ALL																											nM antibody	PRE			POST
6.7	930000	230000	1.21951e+06	1800000	840000	1.51515e+06	240000	140000			6.7	11.52	8.3	8.86	12.35	11.8	13.1	16.83	12.4																										6.7	5.96848	5.36173	6.08619	6.25527
10	510000	100000	903614	1400000	960000	1.72414e+06	110000	58000			10	10.07	8.5	8.11	12.17	13.5	9.49	16.01	17.7																										10	5.70757	5	5.95598	6.14613
15	490000	64000	557621	1600000	1000000	1.68539e+06	200	11000			15	9.33	6.9	7.75	12.37	13.6	9		22																										15	5.6902	4.80618	5.74634	6.20412
22.5	130000	8700	372208	1700000	960000	1.63043e+06	340				22.5	10.46	7.7	7.58	12.62	13.4	9.3																												22.5	5.11394	3.93952	5.57079	6.23045
33.7	22000	3800	21530	860000	820000	1.05634e+06	300				33.7	7.85	8.1	8.64	12.78	15.2	10.32																												33.7	4.34242	3.57978	4.33304	5.9345
50.6	770		130	470000	600000	522648	450				50.6				12.9	15.1	11.86																												50.6	2.88649		2.11394	5.6721
Cb H9-D3-4R2	Yield	Particles/µL									Shape	% Filaments																																	Cb H9-D3-4R2	Yield	Particles/µL
nM antibody	PRE			POST			ALL				nM antibody	PRE			POST			ALL																											nM antibody	PRE			POST
0	3300000	1400000	4.05405e+06	2800000		3.33333e+06	2000000	970000			0	13.17	10.3	9.32	13.53		9.64	12.77	10.9																										0	6.51851	6.14613	6.60789	6.44716
10	260000	18000	454545	1000000	600000	1.1194e+06	1300	990			10	9.09	9.4	7.32	13.32	19.6	10.5	44.36	31.5																										10	5.41497	4.25527	5.65758	6
15	190000	10000	383767	790000	720000	1.11639e+06	690				15	10.16	7.6	7.46	13.82	20.9	11.09																												15	5.27875	4	5.58407	5.89763
22.5	26000	1000	197330	490000	440000	335937	290				22.5	8.79	18	7.11	16.42	26.7	19.38																												22.5	4.41497	3	5.29519	5.6902
33.7	14000	1200	1650	150000	180000	97610	230				33.7	12.09	15.7	15.76	26.65	34	30.36																												33.7	4.14613	3.07918	3.21748	5.17609
50.6	3200			70000	110000	60300	550				50.6	18.24			30.25	31.5	29.19																												50.6	3.50515			4.8451
[truncated: 8 more columns]

## Sheet: Panel B
Shape	(% Filaments)
Untreated	3nM T2-5D
20.18	34.87
31.7	38.52
13.58	39.44

## Sheet: Panel C
Yield	Virions/µL
PRE	2000000	1100000	3.74283e+06		p=0.192
POST	1800000		2.54429e+06		p=0.300
ALL	2100000	1100000			P=0.103
Shape	% Filaments
PRE	13.84	9.7	10.43		p=0.339
POST	13.27		17.12		p=0.0639
ALL	12.52	12.3			p=0.415
