# Supplementary material for: Influenza A virus rapidly adapts particle shape to environmental pressures
Source: Nat Microbiol. 2025 Feb 10;10(3):784–94. doi: 10.1038/s41564-025-01925-9 (PMC11879871; doi:10.1038/s41564-025-01925-9)
Supplement: Supplementary file 18 — Source data. [file 41564_2025_1925_MOESM18_ESM.xlsx]

## Sheet: Panel A
MEDI8852 IgG	Yield	Particles/µL										Shape	% Filaments																				Log transformed data for t tests:	MEDI8852 IgG	Yield	Particles/µL
nM antibody	PRE			POST			ALL				nM antibody	PRE			POST			ALL						P values	Yield			Shape						nM antibody	PRE			POST			ALL
33.5	2400000	3700000	6900000	1000000	2500000	6100000	1200000	1100000	5600000		33.5	11.85	8.12	9.21	13.23	10.35	11.71	15.06	9.16	11.13					Pre	Post	All	Pre	Post	All				33.5	6.38021	6.5682	6.83885	6	6.39794	6.78533	6.07918	6.04139	6.74819
67	2400000	4500000	8000000	1100000	2300000	5700000	920000	1200000	3800000		67	13.69	8.95	9.44	14.49	11.52	12.61	18.78	11.5	12.58				MEDI8852	0.37475	0.0476367	0.00156061	0.379263	8.5101e-07	1.77601e-05				67	6.38021	6.65321	6.90309	6.04139	6.36173	6.75587	5.96379	6.07918	6.57978
134	2600000	4800000	7400000	1600000	4000000	4000000	1300000	1600000	3900000		134	17.19	8.08	9.43	19.78	13.33	14.38	18.71	13.55	14.34				CR9114	0.499886	0.239458	0.0626773	0.516472	0.0123839	0.0302491				134	6.41497	6.68124	6.86923	6.20412	6.60206	6.60206	6.11394	6.20412	6.59106
268	2700000	6400000	8200000	1600000	1900000	5300000	1100000	840000	4300000		268	10.37	8.73	9.34	20.88	16.19	15.42	20.52	13.15	16.73				Fi6	0.000250017	0.0848667	4.68034e-06	0.739964	0.000132979	6.43098e-05				268	6.43136	6.80618	6.91381	6.20412	6.27875	6.72428	6.04139	5.92428	6.63347
536	2200000	5200000	6300000	990000	2100000	4100000	780000	950000	3600000		536	10.18	8.69	8.58	24.5	16.62	18.05	24.64	15.74	19.16				mAb65	0.315118	0.0777092	0.0321544	0.133192	0.00683498	0.00020769				536	6.34242	6.716	6.79934	5.99564	6.32222	6.61278	5.89209	5.97772	6.5563
1500	2000000	2900000	5000000	780000	2300000	2700000	600000	680000	1500000		1500	11.62	8.06	8.6	26.78	19.54	22.32	28.77	17.92	20.58				14c2	0.222036	0.0299407	0.0147337	0.438915	0.00110789	0.000739641				1500	6.30103	6.4624	6.69897	5.89209	6.36173	6.43136	5.77815	5.83251	6.17609
																								O19	0.489928	0.200893	0.149048	0.310354	0.416632	0.305645
CR9114	Yield	Particles/µL										Shape	% Filaments											HC19	1.15584e-06	5.72839e-05	4.28585e-08	0.981021	1.01945e-07	0.775201				CR9114	Yield	Particles/µL
nM antibody	PRE			POST			ALL				nM antibody	PRE			POST			ALL						F045	1.90463e-06	3.12567e-09	3.77472e-07	0.984045	5.80106e-06	0.965776				nM antibody	PRE			POST			ALL
0	3100000	4500000	5500000	1600000	3500000	6000000	2600000	1500000	7000000		0	10.63	7.93	8.11	10.35	7.83	9.58	10.69	6.8	9.98				TriHSB.2	4.83538e-09	4.37209e-09	1.0243e-10	2.18762e-05	8.52813e-08					0	6.49136	6.65321	6.74036	6.20412	6.54407	6.77815	6.41497	6.17609	6.8451
3.1	2800000	3500000	6000000	1700000	3300000	5200000	2600000	2600000	4800000		3.1	10.37	7.32	8.48	10.93	8.38	9.32	10.69	8.3	9.23														3.1	6.44716	6.54407	6.77815	6.23045	6.51851	6.716	6.41497	6.41497	6.68124
9.3	2600000	3400000	7000000	1300000	5100000	5100000	3000000	1200000	5100000		9.3	11.03	8.74	8.83	12.52	8.8	9.65	11.31	8.65	9.15														9.3	6.41497	6.53148	6.8451	6.11394	6.70757	6.70757	6.47712	6.07918	6.70757
27.8	3000000	3800000	4800000	2000000	4300000	5600000	2400000	1600000	3900000		27.8	10.68	8.58	8.8	12.41	9.33	10.65	11.16	8.02	9.29														27.8	6.47712	6.57978	6.68124	6.30103	6.63347	6.74819	6.38021	6.20412	6.59106
83.3	2300000	2900000	5900000	1700000	2900000	4800000	1600000	1600000	5700000		83.3	10.3	7.87	8.4	13.09	8.9	10.83	12.24	7.66	10.19														83.3	6.36173	6.4624	6.77085	6.23045	6.4624	6.68124	6.20412	6.20412	6.75587
250	2500000	2800000	5900000	1400000	2600000	4900000	1500000	1100000	3700000		250	11.18	7.76	8.23	15.64	9.7	11.81	15.66	8.9	11.23														250	6.39794	6.44716	6.77085	6.14613	6.41497	6.6902	6.17609	6.04139	6.5682
Fi6	Yield	Particles/µL										Shape	% Filaments																					Fi6	Yield	Particles/µL
nM antibody	PRE			POST			ALL				nM antibody	PRE			POST			ALL																nM antibody	PRE			POST			ALL
1	2500000	3300000	6000000	1900000	3000000	5800000	1800000	1400000	4300000		1	10.96	7.86	7.89	10.64	7.74	9.58	11.01	7.13	9.38														1	6.39794	6.51851	6.77815	6.27875	6.47712	6.76343	6.25527	6.14613	6.63347
3.1	2200000	2900000	5100000	2000000	3900000	3900000	1600000	930000	3300000		3.1	13.97	7.81	7.56	12.06	9.05	9.81	12.52	7.8	10.84														3.1	6.34242	6.4624	6.70757	6.30103	6.59106	6.59106	6.20412	5.96848	6.51851
9.3	3000000	2000000	4100000	1500000	4000000	4800000	1300000	850000	3100000		9.3	11.11	8.33	7.38	14.9	10.31	11.01	14.71	11.11	12.12														9.3	6.47712	6.30103	6.61278	6.17609	6.60206	6.68124	6.11394	5.92942	6.49136
27.8	2000000	3100000	4500000	2200000	3200000	4300000	1200000	720000	1700000		27.8	10.14	8.31	7.36	18.86	12.36	12.72	16.97	12.4	13.59														27.8	6.30103	6.49136	6.65321	6.34242	6.50515	6.63347	6.07918	5.85733	6.23045
83.3	880000	1300000	2800000	1800000	3600000	3400000	490000	300000	640000		83.3	11.17	7.61	7.26	20.77	14.22	14.73	21.33	13.16	16.46														83.3	5.94448	6.11394	6.44716	6.25527	6.5563	6.53148	5.6902	5.47712	5.80618
250	460000	550000	870000	1700000	2000000	2700000	260000	150000	230000		250	13.25	8.02	8.47	22.99	14.93	15.56	21.28	13.57	18.68														250	5.66276	5.74036	5.93952	6.23045	6.30103	6.43136	5.41497	5.17609	5.36173
mAb65	Yield	Particles/µL										Shape	% Filaments																					mAb65	Yield	Particles/µL
nM antibody	PRE			POST			ALL				nM antibody	PRE			POST			ALL																nM antibody	PRE			POST			ALL
10.4	2200000	7900000	9400000	2000000	3000000	5500000	1700000	1500000	5600000		10.4	11.78	8.17	8.47	10.84	8.71	10.52	12.67	11.09	11.11														10.4	6.34242	6.89763	6.97313	6.30103	6.47712	6.74036	6.23045	6.17609	6.74819
20.8	5400000	4800000	8500000	1600000	3600000	7600000	2300000	1600000	5100000		20.8	10.61	8.98	8.49	11.45	9.98	11.57	12.88	11.55	11.54														20.8	6.73239	6.68124	6.92942	6.20412	6.5563	6.88081	6.36173	6.20412	6.70757
41.7	5800000	4500000	21000000	2200000	2400000	8500000	2600000	1700000	7000000		41.7	11.89	9.25	9.35	14.53	10.93	12	14.54	12.08	12.49														41.7	6.76343	6.65321	7.32222	6.34242	6.38021	6.92942	6.41497	6.23045	6.8451
83.4	3700000	4800000	12000000	2600000	3300000	6600000	1800000	1500000	4700000		83.4	14.65	8.82	9.15	13.64	9.54	12.22	15.66	13.61	13.05														83.4	6.5682	6.68124	7.07918	6.41497	6.51851	6.81954	6.25527	6.17609	6.6721
166.7	3300000	5800000	8900000	1500000	2200000	5000000	1600000	1200000	4800000		166.7	15.65	8.87	8.69	13.53	12.05	12.61	16.35	13.99	14.65														166.7	6.51851	6.76343	6.94939	6.17609	6.34242	6.69897	6.20412	6.07918	6.68124
333.4	3800000	3900000	11000000	1800000	1900000	4900000	1600000	1000000	4500000		333.4	13.49	8.84	9.39	13.48	11.14	13.54	15.6	14.6	16.02														333.4	6.57978	6.59106	7.04139	6.25527	6.27875	6.6902	6.20412	6	6.65321
14c2	Yield	Particles/µL										Shape	% Filaments																					14c2	Yield	Particles/µL
nM antibody	PRE			POST			ALL				nM antibody	PRE			POST			ALL																nM antibody	PRE			POST			ALL
10.4	2900000		5900000	2300000	3300000	5400000	2300000	1000000	5800000		10.4	10.06		8.17	12.05	8.57	10.92	13.39	9.75	10.95														10.4	6.4624		6.77085	6.36173	6.51851	6.73239	6.36173	6	6.76343
20.8	3000000	2300000	5700000		4200000	3500000	2000000	1100000	5200000		20.8	9.95	7.4	8.07		10.52	11.09	14.8	11.13	11.97														20.8	6.47712	6.36173	6.75587		6.62325	6.54407	6.30103	6.04139	6.716
41.7	3500000	3800000	7400000	2300000	2500000	4500000	2700000	1100000	6400000		41.7	10.99	8.62	8.57	13.76	11.21	11.93	15.03	11.64	12.56														41.7	6.54407	6.57978	6.86923	6.36173	6.39794	6.65321	6.43136	6.04139	6.80618
83.4	3200000	4100000	8200000	2300000	3000000	4700000	1800000	1000000	4600000		83.4	9.78	7.86	8.17	15.11	11.18	11.86	15.6	13.69	13.13														83.4	6.50515	6.61278	6.91381	6.36173	6.47712	6.6721	6.25527	6	6.66276
166.7	2800000	5800000	8000000	1700000	2100000	3900000	1700000	820000	3700000		166.7	10.95	8.12	8.53	15.33	11.24	13.57	16.39	12.56	15.27														166.7	6.44716	6.76343	6.90309	6.23045	6.32222	6.59106	6.23045	5.91381	6.5682
333.4	2600000	2700000	5700000	1700000	2300000	2800000	1400000	710000	3700000		333.4	10.37	7.66	8	15.3	12.96	14.06	16.62	13.21	14.4														333.4	6.41497	6.43136	6.75587	6.23045	6.36173	6.44716	6.14613	5.85126	6.5682
O19	Yield	Particles/µL										Shape	% Filaments																					O19	Yield	Particles/µL
nM antibody	PRE			POST			ALL				nM antibody	PRE			POST			ALL																nM antibody	PRE			POST			ALL
0	3000000	6200000	6500000		3600000	8200000	3500000	1800000	7900000		0	13.09	8.15	7.63		7.39	8.6	9.94	6.91	9.31														0	6.47712	6.79239	6.81291		6.5563	6.91381	6.54407	6.25527	6.89763
20.8	3300000	4200000	7400000	2400000	2900000	7600000	3900000	1700000	5900000		20.8	11.67	10.08	8.14	9.63	6.69	8.6	9.49	7.52	8.67														20.8	6.51851	6.62325	6.86923	6.38021	6.4624	6.88081	6.59106	6.23045	6.77085
41.7	4700000	3800000	8000000	3000000	4700000	11000000	5300000	1600000	8500000		41.7	12.83	8.19	8.06	9.64	7.93	8.73	9.57	8.47	9.51														41.7	6.6721	6.57978	6.90309	6.47712	6.6721	7.04139	6.72428	6.20412	6.92942
83.4	3400000	4400000	7800000	2300000	2900000	8600000	4400000	1700000	6700000		83.4	14.08	8.8	8.31	10.76	7.41	9.11	10.52	8.52	8.92														83.4	6.53148	6.64345	6.89209	6.36173	6.4624	6.9345	6.64345	6.23045	6.82607
166.7	3400000	5900000	5800000	2200000	2900000	6300000	3200000	1500000	5100000		166.7	12.36	8.71	7.91	11.14	8.26	8.98	10.47	7.42	8.79														166.7	6.53148	6.77085	6.76343	6.34242	6.4624	6.79934	6.50515	6.17609	6.70757
333.4	2600000	4700000	7400000	2200000	2700000	6000000	3100000	1600000	5400000		333.4	13	8.16	7.78	10.86	8.04	8.56	11.7	7.54	9.53														333.4	6.41497	6.6721	6.86923	6.34242	6.43136	6.77815	6.49136	6.20412	6.73239
HC19	Yield	Particles/µL										Shape	% Filaments																					HC19	Yield	Particles/µL
nM antibody	PRE			POST			ALL				nM antibody	PRE			POST			ALL																nM antibody	PRE			POST			ALL
0.9	772.277	3050	360	3.04557e+06	4.7453e+06	4.85276e+06	540	830	180		0.9		7.87		11.06	12.09	11.75																	0.9	2.88777	3.4843	2.5563	6.48367	6.67626	6.68599	2.73239	2.91908	2.25527
1.3	340	3750	280	2.12635e+06	3.35773e+06	2959350	570	930	120		1.3		3.73		13.09	13.66	13.42																	1.3	2.53148	3.57403	2.44716	6.32763	6.52605	6.4712	2.75587	2.96848	2.07918
2	280	4380	220	2.08234e+06	2.56253e+06	2.64151e+06	540	1320	200		2		3.88		14.44	18.75	17.32		10.61															2	2.44716	3.64147	2.34242	6.31855	6.40867	6.42185	2.73239	3.12057	2.30103
3	430	5630	180	1060875	1.46977e+06	947978	470	1330	170		3		3.02		20.96	24.2	22.54		4.51															3	2.63347	3.75051	2.25527	6.02566	6.16725	5.9768	2.6721	3.12385	2.23045
4.5	380	7420	360	287113	273800		890	1790	170		4.5		4.04		35.69	32.9			5.03															4.5	2.57978	3.8704	2.5563	5.45805	5.43743		2.94939	3.25285	2.23045
45	410	12170	140				220	3610	420		45		3.53						7.2															45	2.61278	4.08529	2.14613				2.34242	3.55751	2.62325
F045	Yield	Particles/µL										Shape	% Filaments																					F045	Yield	Particles/µL
nM antibody	PRE			POST			ALL				nM antibody	PRE			POST			ALL																nM antibody	PRE			POST			ALL
0.3	3700	11710	3630	2.10018e+06	3.03019e+06	1.09878e+06	80	1170	380		0.3	21.89	19.04	20.04	12.97	13.57	20.8		23.93															0.3	3.5682	4.06856	3.55991	6.32226	6.48147	6.04091	1.90309	3.06819	2.57978
0.6	870	7920	1310	1.18084e+06	1.6916e+06	576353	470	940	250		0.6		16.67	21.8	15.74	17.35	18.53																	0.6	2.93952	3.89873	3.11727	6.07219	6.2283	5.76069	2.6721	2.97313	2.39794
1.3	550	6910	490	491981	639462	420466	450	1470	290		1.3		5.21	28.38	25.02	30.36	33.62		4.76															1.3	2.74036	3.83948	2.6902	5.69195	5.80581	5.62373	2.65321	3.16732	2.4624
2.5	370	7810	270	91600	80760	74560	430	1810	370		2.5		3.2	23.72	46.08	43.33	38.63		5.52															2.5	2.5682	3.89265	2.43136	4.9619	4.9072	4.87251	2.63347	3.25768	2.5682
5	310	10280	220	14170	14800	17140	420	3590	70		5		6.13	23.03	44.6	40.41	38.39		4.18															5	2.49136	4.01199	2.34242	4.15137	4.17026	4.23401	2.62325	3.55509	1.8451
10	270	15540	160	4960	6040	4510	240	7560	200		10		3.28		50.4	31.13	55.21		4.37															10	2.43136	4.19145	2.20412	3.69548	3.78104	3.65418	2.38021	3.87852	2.30103
TriHSB	Yield	Particles/µL														Shape	% Filaments																	TriHSB	Yield	Particles/µL
nM antibody	PRE				POST				ALL					nM antibody	PRE				POST															nM antibody	PRE				POST				ALL
0.6	116530		153770		3.66409e+06		3.31792e+06		500		780			0.6	20.04		17.89		14.71		11.95													0.6	5.06644		5.18687		6.56397		6.52087		2.69897		2.89209
0.9	17340	13450	16120	32160	1.60106e+06	1.18232e+06	2.69856e+06	2.00457e+06	450	270	290	560		0.9	21.8	22.45	19.11	19.43	17.42	19.37	13.47	14.11												0.9	4.23905	4.12872	4.20737	4.50732	6.20441	6.07273	6.43113	6.30202	2.65321	2.43136	2.4624	2.74819
1.4	10710	8640	15160	13250	1.77796e+06	1.76383e+06	2.23701e+06	1.93018e+06	110	160	150	680		1.4	28.38	22.8	23.42	20.75	21.52	20.32	15.7	15.54												1.4	4.02979	3.93651	4.1807	4.12222	6.24992	6.24646	6.34967	6.2856	2.04139	2.20412	2.17609	2.83251
2.1	8390	7780	4980	7990	507534	567968	625782	608795	510	300	150	480		2.1	23.72	26.99	21.29	17.27	30.67	29.25	24.74	24.34												2.1	3.92376	3.89098	3.69723	3.90255	5.70546	5.75432	5.79642	5.78447	2.70757	2.47712	2.17609	2.68124
6.2	3170	4900	7720	2870	54470	82410		38480	230	330	130	350		6.2	23.03	32.45	21.37	19.16	47.84	39.38		33.71												6.2	3.50106	3.6902	3.88762	3.45788	4.73616	4.91598		4.58524	2.36173	2.51851	2.11394	2.54407
18.5	650	3110	1020	1790	5650	6800		3680	170	200	90	660		18.5		26.05	29.41	18.44	59.29	66.03		46.47												18.5	2.81291	3.49276	3.0086	3.25285	3.75205	3.83251		3.56585	2.23045	2.30103	1.95424	2.81954
