# Supplementary material for: Influenza A virus rapidly adapts particle shape to environmental pressures
Source: Nat Microbiol. 2025 Feb 10;10(3):784–94. doi: 10.1038/s41564-025-01925-9 (PMC11879871; doi:10.1038/s41564-025-01925-9)
Supplement: Supplementary file 19 — Source data. [file 41564_2025_1925_MOESM19_ESM.xlsx]

## Sheet: Panel A
Yield	Virions/µL
	PRE			POST			ALL
	1	2	3	1	2	3	1	2	3	1
MEDI8852	250000	1300000		140000			36000
CR9114	580000	2100000		640000			100000	810000
Fi6	700000	2000000		320000			420000	1700000
mAb65	900000	2000000		160000	2100000		220000	1600000
14c2	510000	3300000		1100000	3800000		12000	850000
O19	1700000	5800000		1900000	2400000		820000	1700000
1c1	320000	2100000		21000	36000		690	650
10e10	560000	2200000		1100000			490000	30000
Sb H36-26	510000	2500000		1800000	3300000		730000	2100000
Sa	560000	3000000		1200000	1500000		560000	2200000
Ca	1700000	5800000		1100000	2300000		330000	1300000
Cb	470000	2000000		470000	3600000		490000	1600000
Untreated							630000	1700000	430000
Input							340000	2300000	360000

## Sheet: Panel B
	PR8 titer by qPCR	PR8 titer by flow	Ratio		Xud titer by qPCR	Xud titer by flow	Ratio
Calu3 MEDI8852 1	591754	273785	2.16138		5196.89	407515	0.0127526
Calu3 untreated 1	242663	91240	2.65961		3095.97	200090	0.0154729
Calu3 MEDI8852 2	427455	158015	2.70516		3838.27	325615	0.0117878
Calu3 untreated 2	549284	55610	9.87744		2280.68	77335	0.0294909
Calu3 MEDI8852 3	722222	173935	4.15225		3720.63	217280	0.0171237
Calu3 untreated 3	430101	73590	5.84455		1145.54	81930	0.0139819
MDCK MEDI8852 1	2.3016e+06	1112525	2.06881		15434.9	268950	0.0573894
MDCK untreated 1	906355	259555	3.49196		3283.51	75925	0.0432467
MDCK MEDI8852 2	1.69709e+06	880355	1.92774		4747.03	269700	0.0176012
MDCK untreated 2	1.88915e+06	179260	10.5386		4644.87	34190	0.135855
MDCK MEDI8852 3	2.72224e+06	976530	2.78767		4804.35	405170	0.0118576
MDCK untreated 3	702468	235825	2.97877		3868.01	51535	0.075056

## Sheet: Panel C
Apparent shape	(% Filaments)
	Treatment			Post
MEDI8852	17.24	13.41	10.27	40.25	41.82	42.68
CR9114	12.9	10.02	9.02	31.72	34.87	22.06
Fi6	13.86	10.34	8.18	34.09	36.52	18
mAb65	9.58	9.39	7.17	21.14	22.67	10.64
14C2	13.66	6.04	5.34	15.43	23.34	13.65
O19	8.59	6.36	6.06	15.08	10.4
1C1	9.6	24.28	20.28	52.47	69.39	54.54
10e10	13.39	13.98	10.84	41.25	48.25	41.16
Ca H2-4B1-14	11.08	10.51	8.73	14.61	10.1	11.14
Cb H9-D3-4R2	70.9	75.19	83.76	17.26	10.59	27.61
Untreated	9.9	6.1	8.18	13.23	9.38	10.56

## Sheet: Panel D
Apparent shape	(% Filaments)
	Treatment			Post
MEDI8852	11.64	11.26		26.78	19.54	22.32
CR9114	8.81	8.4		15.64	9.7	11.81
Fi6	10.88	10.41		22.99	14.93	15.56
HC19	13.74	15.66	15.34	35.69	32.9
mAb65	7.92	7.13		13.48	11.14	13.54
14C2	8.08	8.03		15.3	12.96	14.06
O19	7.79	7.5		10.86	8.04	8.56
F045	16.53	13.07	12.8	50.4	31.13	55.21
TriHSB	25.28	79.92	31.14	18.44	59.29	66.03
Untreated	7.72	8.01	7.35	10.35	7.83	9.58

## Sheet: Panel E
Yield (Virions/µL)
hours post treatment	Untreated						4 nM			12 nM			37 nM			111 nM			333 nM			1000 nM
1	793871	816196	988421	870345	756424	1.16869e+06	619976	812871	507725	662140	640093	498099	631075	580408	552044	651957	830835	669098	795469	937259	643932	66145	976597	797875
2	1.22311e+06	1.37004e+06	1.39757e+06	1187250	1.17403e+06	1.27673e+06	911393	1.06365e+06	753390	954525	910157	776629	1.10661e+06	768061	820272	1.24819e+06	1.29361e+06	1111500	1.4062e+06	1.31886e+06	1.05379e+06	1058250	1.05641e+06	1.24731e+06
4	1509180	1.71239e+06	1.42319e+06	1.0933e+06	1508940	1.42353e+06	1.44139e+06	1510140	1.16091e+06	1637160	1.05446e+06	1.29036e+06	1.0933e+06	1.85685e+06	1.12826e+06				2115500	1.95208e+06	2.11992e+06	3100920	3119640	2.41481e+06

## Sheet: Panel F
MEDI8852 IgG (nM)	Particles/µL
0	2750	3465	4335
3.7	4350	2380	2675
15.6	2350	3215	2575
67.5	3250	3935	2530
250	3165	2945	2700
1000	4015	1690	2655

## Sheet: Panel G
MEDI8852 IgG (nM)	Shape
0	53.51	46.15	52.09
3.7	71.48	48.9	43.35
15.6	68.19	54.91	45.11
67.5	63.44	55.96	49.64
250	62.3	52.33	49.98
1000	51.96	58.18	50.95
