# Supplementary material for: Influenza A virus rapidly adapts particle shape to environmental pressures
Source: Nat Microbiol. 2025 Feb 10;10(3):784–94. doi: 10.1038/s41564-025-01925-9 (PMC11879871; doi:10.1038/s41564-025-01925-9)
Supplement: Supplementary file 20 — Source data. [file 41564_2025_1925_MOESM20_ESM.xlsx]

## Sheet: Panel A
MEDI8852 (nM)	Shape	% Filaments
0	12.2	12.66	11.02
3.9	13.89	12.14	11.94
16	14.29	11.41	12.44
63	11.95	11.59	11.98
250	12.08	11.45	11.72
1000	16.92	16.98	15.6

## Sheet: Panel B
MEDI8852 (nM)	Shape	% Filaments
0	16.66	18.37	15.08
3.9	22.64	16.15	18.05
16	27.83	19.01	23.03
63	24.93	23.22	25.72
250	23.08	24.27	27.11
1000	28.41	29.43	28.43

## Sheet: Panel C
MEDI8852 (nM)	Shape	% Filaments
0	17.36	13.75	14.11
3.9	12.55	10.65	11.93
16	13.86	12.58	13.18
63	20.64	17.47	21.2
250	33.59	33.19	33.46
1000	36.98	33.16	33.85

## Sheet: Panel D
Yield	(virions/µL)
0.4x	0.6x	0.8x	control	+50	+100	+150
23750	15085	22940	43260	77081	81965	79060
23395	14715	17450	31375	89790	94620	73680
24480	14935	17860	43965	94580	83280

## Sheet: Panel E
Yield	(Virions/µL)
	Hypotonic			Normal			Hypertonic
HK Calu3	12015	10735	10180	46545	33810	28785	103805	113825	90177.5
PR8 Caco2	15895	11595	11195	152965	124850	86160	579225	671100	618390
PR8 A549	88685	75525	77265	342545	362805	357115	962410	856520

## Sheet: Panel F
Shape	(% Filaments)
	Hypotonic			Normal			Hypertonic
HK Calu3	35.87	34.36	31.51	34.84	36.74	32.85	12.61	13.45	12.85
PR8 Caco2	18.72	20.21	24.23	16.35	16.7	13.51	7.68	8.33	7.34
PR8 A549	19.87	21.21	20.42	12.97	11.78	10.61	7.21		6.45

## Sheet: Panel G
Yield	Virions/µL
Hypertonic	Untreated	Hypotonic
147058824	125000000	214285714
159574468	84269663	187500000
174418605	87209302	174418605

## Sheet: Panel H
Shape	(% Filaments)
Hypertonic	Untreated	Hypotonic
20.42	17.15	18.94
23.11	21.29	20.05
22.49	21.25	18.46

## Sheet: Panel I
PR8 in Calus
Treatment	Yield (virions/uL)				Shape (% filaments)
	rep. 1	rep. 2	rep. 3	rep. 4	rep. 1	rep. 2	rep. 3	rep. 4
0.4x Optimem	331000	334000	101000	106000	38.49	27.3	33.36	33.96
0.6x Optimem	294000	258000	149000	129000	29.71	20.06	25.95	26.92
0.8x Optimem	327000	335000	266000	242000	21.82	12.89	20.7	21.42
1x Optimem	434000	568000	378000	261000	15.47	10.45	14.89	15.44
1x Optimem + 50mM NaCl	907000	906000	633000	1600000	8.03	4.57	7.64	5.52
1x Optimem + 100mM NaCl	1060000	978000	391000	1760000	6.92	4.48	7.11	6.14
1x Optimem + 150mM NaCl	1080000	1090000	480000	1580000	7.72	6.03	7.68	6.05

## Sheet: Panel J
XUdorn in Calus
Treatment	Yield (particles/uL)				Shape (% filaments)
	rep. 1	rep. 2	rep. 3	rep. 4	rep. 1	rep. 2	rep. 3	rep. 4
0.4x Optimem	91100	92000	23900	73400	42.27	30.61	28.51	38.74
0.6x Optimem	129000	117000	26000	85700	31.48	19.8	25.51	30.6
0.8x Optimem	151000	208000	81100	176000	24.57	11.54	22.37	25.42
1x Optimem	230000	324000	223000	326000	26.79	8.4	17.18	26.65
1x Optimem + 50mM NaCl	295000	368000	269000	310000	19.62	7.72	12.9	25.65
1x Optimem + 100mM NaCl	249000	279000	47600	314000	19.91	7.42	22.3	25.35
1x Optimem + 150mM NaCl	355000	375000	126000	471000	14.82	8.44	15.56	20.78

[truncated: 2 more sheets: Panel K, Panel L]
